# Supplementary material for: Differences in Muscle Transcriptome among Pigs Phenotypically Extreme for Fatty Acid Composition
Source: PLoS One. 2014 Jun 13;9(6):e99720. doi: 10.1371/journal.pone.0099720 (PMC4057286; doi:10.1371/journal.pone.0099720)
Supplement: Table S4 — New predicted novel proteins with Augustus which have orthologous known genes identified with BLASTP option of Blast2GO. (XLSX) [file pone.0099720.s005.xlsx]

## Sheet: blast2go_table_20140303_1728
Seq. Name	Seq. Description	Seq. Length	#Hits	min. eValue	mean Similarity	#GOs	GOs	Enzyme Codes	InterProScan
CUFF.48.1	---NA---	80	0			0	-
CUFF.7.1	---NA---	84	0			0	-
CUFF.28.1	brain protein 44-like	113	20	6.64239e-62	87.5%	3	C:mitochondrial inner membrane; C:integral to membrane; P:transport	-
CUFF.28.2	brain protein 44-like	93	17	0.0131376	72.41%	1	C:membrane	-
CUFF.28.3	brain protein 44-like	97	20	5.34158e-48	97.2%	3	C:mitochondrial inner membrane; C:integral to membrane; P:transport	-
CUFF.28.4	brain protein 44-like	97	20	5.34158e-48	97.2%	3	C:mitochondrial inner membrane; C:integral to membrane; P:transport	-
CUFF.28.5	brain protein 44-like	97	20	5.34158e-48	97.2%	3	C:mitochondrial inner membrane; C:integral to membrane; P:transport	-
CUFF.32.1	---NA---	75	0			0	-
CUFF.47.1	---NA---	109	0			0	-
CUFF.66.1	---NA---	67	0			0	-
CUFF.65.1	ezrin	249	20	3.31246e-162	99.1%	23	C:focal adhesion; P:axon guidance; F:cell adhesion molecule binding; C:cortical cytoskeleton; F:structural molecule activity; P:regulation of cell shape; C:actin filament; C:ruffle membrane; P:actin filament bundle assembly; C:filopodium; P:cytoskeletal anchoring at plasma membrane; C:microvillus membrane; C:nucleolus; P:membrane to membrane docking; C:cytosol; P:establishment or maintenance of a…	-
CUFF.84.1	transmembrane protein 181	143	20	6.38903e-25	99.25%	3	F:toxic substance binding; C:integral to membrane; P:pathogenesis	-
CUFF.87.1	tubby-related protein 4	84	20	3.5269e-25	98.7%	6	C:cytoplasm; P:intracellular signal transduction; F:sequence-specific DNA binding transcription factor activity; P:response to nutrient; P:protein ubiquitination; P:regulation of transcription, DNA-dependent	-
CUFF.97.1	novel protein	97	20	1.83051e-10	99.85%	7	C:nucleolus; P:chromatin-mediated maintenance of transcription; F:DNA binding; P:nervous system development; F:protein binding; C:SWI/SNF complex; F:transcription coactivator activity	-
CUFF.96.1	at-rich interactive domain-containing protein 1b	197	20	5.37507e-36	98.45%	7	C:nucleolus; P:chromatin-mediated maintenance of transcription; F:DNA binding; P:nervous system development; F:protein binding; C:SWI/SNF complex; F:transcription coactivator activity	-
CUFF.96.2	at-rich interactive domain-containing protein 1b	197	20	5.37507e-36	98.45%	7	C:nucleolus; P:chromatin-mediated maintenance of transcription; F:DNA binding; P:nervous system development; F:protein binding; C:SWI/SNF complex; F:transcription coactivator activity	-
CUFF.93.1	---NA---	128	0			0	-
CUFF.132.1	spectrin repeat nuclear envelope 1	1548	20	0.0	91.0%	17	F:lamin binding; C:nuclear outer membrane; C:cytoskeleton; C:SUN-KASH complex; P:cell death; C:nucleolus; C:integral to membrane; P:establishment of nucleus localization; P:cytoskeletal anchoring at nuclear membrane; P:muscle cell differentiation; F:actin binding; P:Golgi organization; C:postsynaptic membrane; F:protein homodimerization activity; P:nuclear matrix anchoring at nuclear membrane; C:…	-
CUFF.132.2	spectrin repeat nuclear envelope 1	1652	20	0.0	91.2%	17	F:lamin binding; C:nuclear outer membrane; C:cytoskeleton; C:SUN-KASH complex; P:cell death; C:nucleolus; C:integral to membrane; P:establishment of nucleus localization; P:cytoskeletal anchoring at nuclear membrane; P:muscle cell differentiation; F:actin binding; P:Golgi organization; C:postsynaptic membrane; F:protein homodimerization activity; P:nuclear matrix anchoring at nuclear membrane; C:…	-
CUFF.141.1	IL-23	96	1	1.06306e-06	79.0%	0	-
CUFF.147.1	---NA---	81	0			0	-
CUFF.189.2	utrophin	1385	20	0.0	89.9%	14	C:cell junction; F:zinc ion binding; C:cytoskeleton; F:calcium ion binding; C:nucleolus; P:positive regulation of cell-matrix adhesion; P:muscle organ development; C:membrane fraction; C:neuromuscular junction; F:actin binding; C:postsynaptic membrane; C:dystrophin-associated glycoprotein complex; C:cytoplasm; P:muscle contraction	-
CUFF.189.4	utrophin	1385	20	0.0	89.9%	14	C:cell junction; F:zinc ion binding; C:cytoskeleton; F:calcium ion binding; C:nucleolus; P:positive regulation of cell-matrix adhesion; P:muscle organ development; C:membrane fraction; C:neuromuscular junction; F:actin binding; C:postsynaptic membrane; C:dystrophin-associated glycoprotein complex; C:cytoplasm; P:muscle contraction	-
CUFF.189.3	utrophin	1385	20	0.0	89.9%	14	C:cell junction; F:zinc ion binding; C:cytoskeleton; F:calcium ion binding; C:nucleolus; P:positive regulation of cell-matrix adhesion; P:muscle organ development; C:membrane fraction; C:neuromuscular junction; F:actin binding; C:postsynaptic membrane; C:dystrophin-associated glycoprotein complex; C:cytoplasm; P:muscle contraction	-
CUFF.189.1	utrophin	1385	20	0.0	89.9%	14	C:cell junction; F:zinc ion binding; C:cytoskeleton; F:calcium ion binding; C:nucleolus; P:positive regulation of cell-matrix adhesion; P:muscle organ development; C:membrane fraction; C:neuromuscular junction; F:actin binding; C:postsynaptic membrane; C:dystrophin-associated glycoprotein complex; C:cytoplasm; P:muscle contraction	-
CUFF.189.5	utrophin	720	20	0.0	92.05%	14	C:cell junction; F:zinc ion binding; C:cytoskeleton; F:calcium ion binding; C:nucleolus; P:positive regulation of cell-matrix adhesion; P:muscle organ development; C:membrane fraction; C:neuromuscular junction; F:actin binding; C:postsynaptic membrane; C:dystrophin-associated glycoprotein complex; C:cytoplasm; P:muscle contraction	-
CUFF.181.1	splicing factor 3b subunit 5	86	20	1.03877e-54	97.95%	3	C:nucleoplasm; C:U12-type spliceosomal complex; P:mRNA splicing, via spliceosome	-
CUFF.183.1	---NA---	80	0			0	-
CUFF.191.1	androgen-induced gene 1 protein	114	20	2.39472e-22	92.1%	2	F:protein binding; C:integral to membrane	-
CUFF.222.1	---NA---	84	0			0	-
CUFF.250.1	---NA---	89	0			0	-
CUFF.245.1	---NA---	96	0			0	-
CUFF.265.2	---NA---	70	0			0	-
CUFF.265.3	---NA---	70	0			0	-
CUFF.265.1	---NA---	81	0			0	-
CUFF.265.5	---NA---	81	0			0	-
CUFF.265.6	---NA---	81	0			0	-
CUFF.260.1	---NA---	94	0			0	-
CUFF.260.3	PREDICTED: hypothetical protein LOC100523903	118	1	40.0032	57.0%	0	-
CUFF.260.4	---NA---	94	0			0	-
CUFF.279.1	---NA---	78	0			0	-
CUFF.290.1	laminin subunit alpha-2	163	20	2.31245e-55	69.95%	7	P:axon guidance; C:dendritic spine; C:basal lamina; P:myelination in peripheral nervous system; P:positive regulation of synaptic transmission, cholinergic; C:sarcolemma; P:extracellular matrix organization	-
CUFF.290.2	laminin subunit alpha-2	163	20	2.31245e-55	69.95%	7	P:axon guidance; C:dendritic spine; C:basal lamina; P:myelination in peripheral nervous system; P:positive regulation of synaptic transmission, cholinergic; C:sarcolemma; P:extracellular matrix organization	-
CUFF.285.1	retrovirus-related pol polyprotein line-1	80	20	1.60835e-38	80.95%	11	P:DNA-dependent DNA replication; F:DNA-directed DNA polymerase activity; F:metal ion binding; P:nucleotide-excision repair, DNA gap filling; C:zeta DNA polymerase complex; P:translesion synthesis; F:DNA binding; F:3'-5' exonuclease activity; C:chromosome; C:nucleus; F:nucleotide binding	EC:2.7.7.7
CUFF.310.1	sam and sh3 domain containing 1	182	20	2.8773e-19	99.5%	3	F:molecular_function; P:biological_process; C:cellular_component
CUFF.355.1	---NA---	99	0			0	-
CUFF.355.2	---NA---	99	0			0	-
CUFF.374.1	---NA---	78	0			0	-
CUFF.369.1	potassium voltage-gated channel subfamily kqt member 5	71	20	2.16347e-18	97.75%	6	P:regulation of ion transmembrane transport; C:voltage-gated potassium channel complex; P:protein complex assembly; P:potassium ion transmembrane transport; F:inward rectifier potassium channel activity; P:synaptic transmission	-
CUFF.369.2	potassium voltage-gated channel subfamily kqt member 5	117	20	5.76427e-19	97.75%	6	P:regulation of ion transmembrane transport; C:voltage-gated potassium channel complex; P:protein complex assembly; P:potassium ion transmembrane transport; F:inward rectifier potassium channel activity; P:synaptic transmission	-
CUFF.369.3	potassium voltage-gated channel subfamily kqt member 5	117	20	5.76427e-19	97.75%	6	P:regulation of ion transmembrane transport; C:voltage-gated potassium channel complex; P:protein complex assembly; P:potassium ion transmembrane transport; F:inward rectifier potassium channel activity; P:synaptic transmission	-
CUFF.369.4	potassium voltage-gated channel subfamily kqt member 5	117	20	5.76427e-19	97.75%	6	P:regulation of ion transmembrane transport; C:voltage-gated potassium channel complex; P:protein complex assembly; P:potassium ion transmembrane transport; F:inward rectifier potassium channel activity; P:synaptic transmission	-
CUFF.376.1	---NA---	71	0			0	-
CUFF.383.4	5 -nucleotidase	203	20	8.33832e-108	96.2%	15	F:ferrous iron binding; P:adenosine biosynthetic process; P:purine nucleobase metabolic process; P:DNA metabolic process; P:purine nucleotide biosynthetic process; F:5'-nucleotidase activity; P:AMP catabolic process; P:pyrimidine nucleoside catabolic process; C:membrane fraction; P:pyrimidine nucleobase metabolic process; F:nucleotide binding; C:anchored to membrane; C:cytoplasm; P:negative regul…	EC:3.1.3.5
CUFF.409.1	IL-23	91	1	3.98792	72.0%	0	-
CUFF.409.2	IL-23	91	1	3.98792	72.0%	0	-
CUFF.409.5	IL-23	114	1	6.18093	72.0%	0	-
CUFF.409.3	IL-23	114	1	6.18093	72.0%	0	-
CUFF.409.6	IL-23	114	1	6.18093	72.0%	0	-
CUFF.409.7	IL-23	114	1	6.18093	72.0%	0	-
CUFF.415.1	---NA---	77	0			0	-
CUFF.435.1	---NA---	104	0			0	-
CUFF.441.1	---NA---	77	0			0	-
CUFF.449.1	---NA---	98	0			0	-
CUFF.452.1	proliferating cell nuclear antigen	77	20	6.23589e-41	97.4%	37	F:dinucleotide insertion or deletion binding; C:nucleoplasm; P:negative regulation of transcription from RNA polymerase II promoter; P:regulation of DNA replication; F:MutLalpha complex binding; F:purine-specific mismatch base pair DNA N-glycosylase activity; C:nuclear lamina; P:translesion synthesis; P:heart development; F:DNA polymerase processivity factor activity; F:receptor tyrosine kinase b…	-
CUFF.468.1	---NA---	81	0			0	-
CUFF.470.1	---NA---	67	0			0	-
CUFF.471.1	prolyl endopeptidase-like	98	1	3.90523e-05	62.0%	0	-
CUFF.473.1	autophagy protein 5-like	82	20	7.8651e-14	100.0%	16	P:otolith development; C:autophagic vacuole; F:protein binding; P:negative regulation of apoptotic process; P:ventricular cardiac muscle cell development; P:heart contraction; P:vasodilation; P:negative regulation of type I interferon production; C:protein complex; P:autophagic vacuole assembly; P:response to drug; C:pre-autophagosomal structure membrane; P:negative regulation of protein ubiquiti…	-
CUFF.477.1	---NA---	74	0			0	-
CUFF.502.1	---NA---	120	0			0	-
CUFF.504.1	---NA---	83	0			0	-
CUFF.544.1	IL-23	107	1	0.347793	76.0%	0	-
CUFF.544.3	---NA---	66	0			0	-
CUFF.544.5	IL-23	106	1	0.206835	76.0%	0	-
CUFF.544.6	IL-23	106	1	0.206835	76.0%	0	-
CUFF.544.4	IL-23	106	1	0.206835	76.0%	0	-
CUFF.544.8	IL-23	86	1	0.227882	76.0%	0	-
CUFF.547.1	IL-23	103	1	0.156132	68.0%	0	-
CUFF.544.9	IL-23	103	1	0.156132	68.0%	0	-
CUFF.536.1	protein fam26e	192	20	5.30052e-123	92.65%	1	C:integral to membrane	-
CUFF.587.1	filamin a interacting protein 1	107	20	3.12653e-43	85.55%	2	C:cytoskeleton; C:cytoplasm	-
CUFF.587.2	filamin a interacting protein 1	107	20	3.12653e-43	85.55%	2	C:cytoskeleton; C:cytoplasm	-
CUFF.602.4	PREDICTED: hypothetical protein LOC100523903	221	1	3.85751	68.0%	0	-
CUFF.603.1	---NA---	78	0			0	-
CUFF.584.1	transmembrane protein 30a	71	20	7.96189e-29	69.55%	5	P:protein localization to endosome; F:protein binding; P:positive regulation of protein exit from endoplasmic reticulum; C:membrane; C:endoplasmic reticulum	-
CUFF.586.1	IL-23	168	1	0.181138	78.0%	0	-
CUFF.618.1	---NA---	69	0			0	-
CUFF.631.1	---NA---	76	0			0	-
CUFF.633.1	---NA---	87	0			0	-
CUFF.634.1	---NA---	66	0			0	-
CUFF.645.1	dymeclin	82	20	3.20129e-18	100.0%	4	P:Golgi organization; C:Golgi apparatus; P:bone development; F:enzyme binding	-
CUFF.665.1	---NA---	99	0			0	-
CUFF.674.1	---NA---	87	0			0	-
CUFF.676.1	---NA---	122	0			0	-
CUFF.692.1	f-box lrr-repeat protein 22	112	20	4.14728e-69	96.35%	1	P:protein ubiquitination	-
CUFF.721.1	---NA---	80	0			0	-
CUFF.737.1	mitochondrial ribosomal protein s17	72	20	1.76306e-35	93.75%	8	P:translation; F:zinc ion binding; P:regulation of transcription, DNA-dependent; F:rRNA binding; F:structural constituent of ribosome; F:DNA binding; C:mitochondrial small ribosomal subunit; C:nucleus	-
CUFF.757.1	cingulin-like protein 1	481	20	0.0	95.4%	3	C:tight junction; C:myosin complex; F:motor activity	-
CUFF.757.2	cingulin-like protein 1	481	20	0.0	95.4%	3	C:tight junction; C:myosin complex; F:motor activity	-
CUFF.750.1	---NA---	89	0			0	-
CUFF.761.1	---NA---	117	0			0	-
CUFF.758.1	e3 ubiquitin-protein ligase nedd4 isoform 1	116	20	8.56781e-58	98.0%	36	P:regulation of dendrite morphogenesis; F:ubiquitin binding; F:phosphoserine binding; P:transmission of virus; C:apicolateral plasma membrane; P:protein targeting to lysosome; C:cytosol; F:sodium channel inhibitor activity; F:beta-2 adrenergic receptor binding; P:cytokine-mediated signaling pathway; P:negative regulation of vascular endothelial growth factor receptor signaling pathway; P:response…	EC:6.3.2.19
CUFF.762.1	e3 ubiquitin-protein ligase nedd4 isoform 3	69	20	2.94339e-30	89.0%	39	P:regulation of dendrite morphogenesis; F:ubiquitin binding; F:phosphoserine binding; F:protein C-terminus binding; P:transmission of virus; C:apicolateral plasma membrane; P:protein targeting to lysosome; C:cytosol; F:sodium channel inhibitor activity; C:membrane raft; F:beta-2 adrenergic receptor binding; P:cytokine-mediated signaling pathway; P:negative regulation of vascular endothelial growt…	EC:6.3.2.19
CUFF.770.4	---NA---	90	0			0	-
CUFF.770.1	---NA---	90	0			0	-
CUFF.869.1	gamma-tubulin complex component 4	165	20	3.36277e-93	99.4%	9	F:structural constituent of cytoskeleton; P:protein complex assembly; P:G2/M transition of mitotic cell cycle; C:centrosome; C:spindle pole; C:cytosol; P:microtubule nucleation; C:gamma-tubulin ring complex; C:microtubule	-
CUFF.875.1	star-related lipid transfer protein 9	288	20	3.79258e-105	94.1%	9	F:microtubule motor activity; F:microtubule binding; P:spindle assembly; C:microtubule; F:ATP binding; P:microtubule-based movement; C:centriole; P:metabolic process; C:nucleus	-
CUFF.875.2	star-related lipid transfer protein 9	288	20	3.79258e-105	94.1%	9	F:microtubule motor activity; F:microtubule binding; P:spindle assembly; C:microtubule; F:ATP binding; P:microtubule-based movement; C:centriole; P:metabolic process; C:nucleus	-
CUFF.875.3		266
CUFF.870.1		175
CUFF.888.2		99
CUFF.888.1	---NA---	99	0			0	-
CUFF.903.1	---NA---	122	0			0	-
CUFF.909.1	IL-23	73	1	7.44457	75.0%	0	-
CUFF.922.1	eukaryotic translation initiation factor 2-alpha kinase 4	118	20	1.71338e-42	94.35%	11	F:translation initiation factor activity; P:protein phosphorylation; P:negative regulation of translation; P:cellular response to starvation; P:regulation of translational initiation in response to stress; F:ATP binding; P:endoplasmic reticulum unfolded protein response; F:tRNA binding; F:protein homodimerization activity; C:cytosolic ribosome; F:eukaryotic translation initiation factor 2alpha ki…	-
CUFF.950.1	chromosome 15 open reading frame 41	154	20	1.01575e-17	76.8%	0	-
CUFF.950.2	chromosome 15 open reading frame 41	154	20	1.01575e-17	76.8%	0	-
CUFF.950.3	chromosome 15 open reading frame 41	68	20	2.26152e-18	95.05%	0	-
CUFF.944.1	intron-binding protein aquarius	110	20	7.33496e-25	96.4%	3	F:pre-mRNA intronic binding; P:mRNA splicing, via spliceosome; C:catalytic step 2 spliceosome	-
CUFF.948.1	intron-binding protein aquarius	103	14	0.000290418	71.29%	2	P:mRNA splicing, via spliceosome; C:catalytic step 2 spliceosome	-
CUFF.990.2	a disintegrin and metalloproteinase with thrombospondin motifs 17	187	20	3.75679e-99	96.2%	6	F:metalloendopeptidase activity; C:intracellular; P:integrin-mediated signaling pathway; P:proteolysis; F:zinc ion binding; C:proteinaceous extracellular matrix	EC:3.4.24.0
CUFF.990.1	a disintegrin and metalloproteinase with thrombospondin motifs 17	524	20	0.0	89.0%	6	F:metalloendopeptidase activity; C:intracellular; P:integrin-mediated signaling pathway; P:proteolysis; F:zinc ion binding; C:proteinaceous extracellular matrix	EC:3.4.24.0
CUFF.1005.2	---NA---	83	0			0	-
CUFF.1005.3	---NA---	83	0			0	-
CUFF.1074.1	---NA---	73	0			0	-
CUFF.1028.1	---NA---	88	0			0	-
CUFF.1041.2	zinc finger protein 236	73	20	6.46102e-38	82.35%	6	F:zinc ion binding; P:regulation of transcription, DNA-dependent; F:DNA binding; P:cellular response to glucose stimulus; F:sequence-specific DNA binding transcription factor activity; C:nucleus	-
CUFF.1041.1	zinc finger protein 236	73	20	6.46102e-38	82.35%	6	F:zinc ion binding; P:regulation of transcription, DNA-dependent; F:DNA binding; P:cellular response to glucose stimulus; F:sequence-specific DNA binding transcription factor activity; C:nucleus	-
CUFF.1033.1	myelin basic protein	123	20	3.37784e-63	93.5%	18	C:transport vesicle; P:central nervous system development; P:negative regulation of axonogenesis; F:structural constituent of myelin sheath; P:immune response; C:compact myelin; P:defense response to bacterium; C:extracellular region; C:nucleolus; P:membrane organization; F:heparin binding; C:neuronal cell body; C:internode region of axon; P:synaptic transmission; F:protease binding; P:response t…	-
CUFF.1043.1	zinc finger protein 407	197	20	1.425e-113	78.3%	4	P:transcription, DNA-dependent; F:nucleic acid binding; C:intracellular; F:zinc ion binding	-
CUFF.1064.2	rotatin	248	20	1.72525e-128	81.05%	1	P:determination of left/right symmetry	-
CUFF.1064.3	rotatin	248	20	1.72525e-128	81.05%	1	P:determination of left/right symmetry	-
CUFF.1064.4	rotatin	149	20	4.72346e-66	74.25%	1	P:determination of left/right symmetry
CUFF.1079.1	low quality protein: apoptosis regulator bcl-2	215	20	4.20884e-48	99.2%	118	P:positive regulation of melanocyte differentiation; P:male gonad development; P:response to cytokine stimulus; P:spleen development; F:protein phosphatase 2A binding; P:response to UV-B; P:organ growth; P:actin filament organization; P:regulation of nitrogen utilization; P:positive regulation of catalytic activity; P:response to insulin stimulus; P:endoplasmic reticulum calcium ion homeostasis; …	-
CUFF.1079.2	low quality protein: apoptosis regulator bcl-2	215	20	4.20884e-48	99.2%	118	P:positive regulation of melanocyte differentiation; P:male gonad development; P:response to cytokine stimulus; P:spleen development; F:protein phosphatase 2A binding; P:response to UV-B; P:organ growth; P:actin filament organization; P:regulation of nitrogen utilization; P:positive regulation of catalytic activity; P:response to insulin stimulus; P:endoplasmic reticulum calcium ion homeostasis; …	-
CUFF.1087.1	---NA---	84	0			0	-
CUFF.1096.1	---NA---	108	0			0	-
CUFF.1112.1	---NA---	82	0			0	-
CUFF.1124.1	---NA---	127	0			0	-
CUFF.1136.1	smad family member 3	100	20	1.06613e-23	99.9%	97	F:protein kinase binding; P:organ growth; C:nuclear inner membrane; P:palate development; F:phosphatase binding; P:paraxial mesoderm morphogenesis; P:thyroid gland development; P:cell-cell junction organization; P:regulation of striated muscle tissue development; P:activation of cysteine-type endopeptidase activity involved in apoptotic process; C:receptor complex; P:positive regulation of cateni…	-
CUFF.1212.1	---NA---	130	0			0	-
CUFF.1232.1	---NA---	76	0			0	-
CUFF.1249.1	---NA---	123	0			0	-
CUFF.1249.3	---NA---	73	0			0	-
CUFF.1256.1	PREDICTED: hypothetical protein LOC100523903	82	1	2.50458	65.0%	0	-
CUFF.1268.1	orf2	88	20	1.17289e-20	77.7%	3	F:RNA binding; P:RNA-dependent DNA replication; F:RNA-directed DNA polymerase activity
CUFF.1299.1	---NA---	66	0			0	-
CUFF.1303.1	---NA---	69	0			0	-
CUFF.1325.3	---NA---	68	0			0	-
CUFF.1313.1	IL-23	82	1	0.000103572	73.0%	0	-
CUFF.1351.2	endonuclease reverse transcriptase	823	20	0.0	77.8%	0	-
CUFF.1351.1	endonuclease reverse transcriptase	823	20	0.0	77.8%	0	-
CUFF.1349.1	cytosolic carboxypeptidase 4	427	20	0.0	83.2%	7	P:C-terminal protein deglutamylation; F:metallocarboxypeptidase activity; F:tubulin binding; P:proteolysis; F:zinc ion binding; C:cytosol; P:protein side chain deglutamylation	EC:3.4.17.0
CUFF.1349.2	cytosolic carboxypeptidase 4	427	20	0.0	83.2%	7	P:C-terminal protein deglutamylation; F:metallocarboxypeptidase activity; F:tubulin binding; P:proteolysis; F:zinc ion binding; C:cytosol; P:protein side chain deglutamylation	EC:3.4.17.0
CUFF.1349.3	cytosolic carboxypeptidase 4	427	20	0.0	83.2%	7	P:C-terminal protein deglutamylation; F:metallocarboxypeptidase activity; F:tubulin binding; P:proteolysis; F:zinc ion binding; C:cytosol; P:protein side chain deglutamylation	EC:3.4.17.0
CUFF.1349.4	cytosolic carboxypeptidase 4	427	20	0.0	83.2%	7	P:C-terminal protein deglutamylation; F:metallocarboxypeptidase activity; F:tubulin binding; P:proteolysis; F:zinc ion binding; C:cytosol; P:protein side chain deglutamylation	EC:3.4.17.0
CUFF.1332.1	cytosolic carboxypeptidase 4	99	20	3.1013e-38	95.65%	7	C:cytoplasm; F:metallocarboxypeptidase activity; P:C-terminal protein deglutamylation; F:tubulin binding; P:proteolysis; F:zinc ion binding; P:protein side chain deglutamylation	EC:3.4.17.0
CUFF.1344.1	IL-23	75	1	82.1207	71.0%	0	-
CUFF.1350.1	---NA---	151	0			0	-
CUFF.1354.1	orf2	114	20	1.80287e-24	76.8%	3	F:RNA binding; P:RNA-dependent DNA replication; F:RNA-directed DNA polymerase activity
CUFF.1391.1	---NA---	113	0			0	-
CUFF.1421.1	fras1-related extracellular matrix protein 1	154	20	6.85931e-92	90.7%	8	P:cell-matrix adhesion; P:homophilic cell adhesion; F:carbohydrate binding; F:calcium ion binding; C:integral to membrane; C:basement membrane; P:cell communication; P:craniofacial suture morphogenesis	-
CUFF.1425.1	fras1-related extracellular matrix protein 1	178	20	1.6172e-78	85.6%	8	P:cell-matrix adhesion; P:homophilic cell adhesion; F:carbohydrate binding; F:calcium ion binding; C:integral to membrane; C:basement membrane; P:cell communication; P:craniofacial suture morphogenesis	-
CUFF.1405.1	fras1-related extracellular matrix protein 1	105	20	8.89363e-46	91.85%	8	P:cell-matrix adhesion; P:homophilic cell adhesion; F:carbohydrate binding; F:calcium ion binding; C:integral to membrane; C:basement membrane; P:cell communication; P:craniofacial suture morphogenesis	-
CUFF.1426.6	---NA---	93	0			0	-
CUFF.1426.3	---NA---	93	0			0	-
CUFF.1426.4	---NA---	93	0			0	-
CUFF.1426.2	---NA---	93	0			0	-
CUFF.1426.5	---NA---	93	0			0	-
CUFF.1426.1	---NA---	93	0			0	-
CUFF.1426.7	---NA---	73	0			0	-
CUFF.1414.1	multiple pdz domain protein isoform 1	91	20	4.08126e-34	96.25%	5	C:Schmidt-Lanterman incisure; C:apical plasma membrane; C:cytoplasmic vesicle; P:cell adhesion; C:tight junction	-
CUFF.1418.1	leucine rich adaptor protein 1-like	147	20	1.23468e-59	97.35%	0	-
CUFF.1419.1	---NA---	75	0			0	-
CUFF.1440.1	tyrosine-protein kinase jak2-like	68	20	6.85991e-38	99.9%	43	P:positive regulation of apoptotic process; C:cytoskeleton; P:activation of JAK2 kinase activity; P:JAK-STAT cascade involved in growth hormone signaling pathway; C:caveola; P:mesoderm development; P:positive regulation of nitric-oxide synthase biosynthetic process; C:endosome lumen; F:interleukin-12 receptor binding; P:negative regulation of DNA binding; C:cytosol; P:blood coagulation; F:SH2 dom…	EC:2.7.10.2
CUFF.1446.1	spermatogenesis associated 6-like protein	68	19	1.65349e-08	76.84%	0	-
CUFF.1459.1	---NA---	99	0			0	-
CUFF.1476.1	IL-23	86	1	0.00014896	73.0%	0	-
CUFF.1476.2	IL-23	86	1	0.00014896	73.0%	0	-
CUFF.1501.1	A3Z2_1	121	1	7.89849	60.0%	0	-
CUFF.1535.3	IL-23	133	1	0.00129507	68.0%	0	-
CUFF.1535.2	IL-23	133	1	0.00129507	68.0%	0	-
CUFF.1535.1	IL-23	133	1	0.00129507	68.0%	0	-
CUFF.1525.1	guanine nucleotide-binding protein g subunit alpha	76	20	3.91962e-44	99.9%	34	F:signal transducer activity; F:GTP binding; P:regulation of melanocyte differentiation; C:caveola; P:protein ADP-ribosylation; P:skeletal system development; P:heart development; P:glutamate receptor signaling pathway; P:negative regulation of potassium ion transport; P:phospholipase C-activating dopamine receptor signaling pathway; P:positive regulation of GTPase activity; F:metal ion binding; …	-
CUFF.1557.1	---NA---	90	0			0	-
CUFF.1575.1	PREDICTED: hypothetical protein LOC100514147	75	2	3.01983e-28	85.0%	0	-
CUFF.1575.2	PREDICTED: hypothetical protein LOC100514147	75	2	3.01983e-28	85.0%	0	-
CUFF.1622.1	clathrin light chain a-like isoform 1	129	20	2.92555e-19	93.9%	5	C:clathrin coat of trans-Golgi network vesicle; P:vesicle-mediated transport; P:intracellular protein transport; F:structural molecule activity; C:clathrin coat of coated pit	-
CUFF.1622.2	clathrin light chain a isoform 1	72	20	7.14249e-20	94.9%	6	C:clathrin coat of trans-Golgi network vesicle; F:peptide binding; P:vesicle-mediated transport; P:intracellular protein transport; F:structural molecule activity; C:clathrin coat of coated pit	-
CUFF.1586.1	---NA---	100	0			0	-
CUFF.1599.1	---NA---	94	0			0	-
CUFF.1600.1	---NA---	73	0			0	-
CUFF.1642.1	IL-23	79	1	2.33368	77.0%	0	-
CUFF.1699.1	zinc finger protein 462	2334	20	0.0	95.0%	5	F:zinc ion binding; P:positive regulation of transcription from RNA polymerase II promoter; F:DNA binding; P:negative regulation of DNA binding; C:nucleus	-
CUFF.1699.2	zinc finger protein 462	2334	20	0.0	95.0%	5	F:zinc ion binding; P:positive regulation of transcription from RNA polymerase II promoter; F:DNA binding; P:negative regulation of DNA binding; C:nucleus	-
CUFF.1699.3	zinc finger protein 462	2334	20	0.0	95.0%	5	F:zinc ion binding; P:positive regulation of transcription from RNA polymerase II promoter; F:DNA binding; P:negative regulation of DNA binding; C:nucleus	-
CUFF.1699.4	zinc finger protein 462	2249	20	0.0	95.0%	5	F:zinc ion binding; P:positive regulation of transcription from RNA polymerase II promoter; F:DNA binding; P:negative regulation of DNA binding; C:nucleus	-
CUFF.1699.5	zinc finger protein 462	2249	20	0.0	95.0%	5	F:zinc ion binding; P:positive regulation of transcription from RNA polymerase II promoter; F:DNA binding; P:negative regulation of DNA binding; C:nucleus	-
CUFF.1699.6	zinc finger protein 462	2249	20	0.0	95.0%	5	F:zinc ion binding; P:positive regulation of transcription from RNA polymerase II promoter; F:DNA binding; P:negative regulation of DNA binding; C:nucleus	-
CUFF.1699.7	zinc finger protein 462	2249	20	0.0	95.0%	5	F:zinc ion binding; P:positive regulation of transcription from RNA polymerase II promoter; F:DNA binding; P:negative regulation of DNA binding; C:nucleus	-
CUFF.1699.8	zinc finger protein 462	2249	20	0.0	95.0%	5	F:zinc ion binding; P:positive regulation of transcription from RNA polymerase II promoter; F:DNA binding; P:negative regulation of DNA binding; C:nucleus	-
CUFF.1699.9	zinc finger protein 462	1067	20	0.0	95.25%	5	F:zinc ion binding; P:positive regulation of transcription from RNA polymerase II promoter; F:DNA binding; P:negative regulation of DNA binding; C:nucleus	-
CUFF.1681.1	PREDICTED: hypothetical protein LOC100523903	94	1	4.82459	66.0%	0	-
CUFF.1702.1	---NA---	141	0			0	-
CUFF.1702.2	---NA---	141	0			0	-
CUFF.1724.1	PREDICTED: hypothetical protein LOC100523903	78	1	19.4397	63.0%	0	-
CUFF.1724.2	proteasome-associated protein ecm29 homolog	171	20	2.69548e-15	100.0%	11	C:early endosome; C:ER to Golgi transport vesicle; C:multivesicular body; C:endocytic vesicle; C:endoplasmic reticulum-Golgi intermediate compartment; C:centrosome; C:proteasome complex; P:ER-associated protein catabolic process; C:nucleus; C:endoplasmic reticulum; C:trans-Golgi network	-
CUFF.1724.3	proteasome-associated protein ecm29 homolog	171	20	2.69548e-15	100.0%	11	C:early endosome; C:ER to Golgi transport vesicle; C:multivesicular body; C:endocytic vesicle; C:endoplasmic reticulum-Golgi intermediate compartment; C:centrosome; C:proteasome complex; P:ER-associated protein catabolic process; C:nucleus; C:endoplasmic reticulum; C:trans-Golgi network	-
CUFF.1718.1	---NA---	87	0			0	-
CUFF.1719.1	PREDICTED: hypothetical protein LOC100523903	73	1	0.00452291	67.0%	0	-
CUFF.1740.1	---NA---	83	0			0	-
CUFF.1738.1	---NA---	88	0			0	-
CUFF.1769.1	---NA---	87	0			0	-
CUFF.1762.1	chromosome 9 open reading frame 91	86	20	3.51527e-27	99.9%	1	C:integral to membrane	-
CUFF.1766.1	astrotactin 2	155	20	2.21795e-94	99.45%	1	C:integral to membrane	-
CUFF.1775.1	phd finger protein 19	164	20	5.58591e-69	91.6%	3	C:nucleus; F:zinc ion binding; P:regulation of transcription, DNA-dependent	-
CUFF.1776.1	phd finger protein 19	164	20	5.58591e-69	91.6%	3	C:nucleus; F:zinc ion binding; P:regulation of transcription, DNA-dependent	-
CUFF.1824.1	centrosomal protein 110kda	245	20	7.6616e-129	97.3%	5	C:cytosol; P:G2/M transition of mitotic cell cycle; C:centrosome; F:protein binding; P:cell division	-
CUFF.1827.1	centrosomal protein 110	91	20	1.30672e-36	95.0%	3	P:cell cycle; C:centrosome; P:cell division	-
CUFF.1829.1	centrosomal protein 110kda	329	20	2.84937e-112	94.35%	5	C:cytosol; P:G2/M transition of mitotic cell cycle; C:centrosome; F:protein binding; P:cell division	-
CUFF.1833.1	centrosomal protein 110kda	666	20	0.0	93.25%	5	C:cytosol; P:G2/M transition of mitotic cell cycle; C:centrosome; F:protein binding; P:cell division	-
CUFF.1841.2	---NA---	100	0			0	-
CUFF.1841.1	---NA---	100	0			0	-
CUFF.1841.3	---NA---	100	0			0	-
CUFF.1822.1	tubulin polyglutamylase ttll11	442	20	0.0	79.3%	6	C:cytoplasm; C:cytoskeleton; C:cilium; F:tubulin-tyrosine ligase activity; P:microtubule severing; P:protein polyglutamylation	EC:6.3.2.25
CUFF.1822.2	tubulin polyglutamylase ttll11	256	20	3.58569e-154	97.3%	4	C:cilium; F:tubulin-tyrosine ligase activity; P:cellular protein modification process; C:microtubule basal body	EC:6.3.2.25
CUFF.1822.3	tubulin polyglutamylase ttll11	194	20	3.85071e-130	96.5%	4	C:cilium; F:tubulin-tyrosine ligase activity; P:cellular protein modification process; C:microtubule basal body	EC:6.3.2.25
CUFF.1822.4	tubulin polyglutamylase ttll11	442	20	0.0	79.3%	6	C:cytoplasm; C:cytoskeleton; C:cilium; F:tubulin-tyrosine ligase activity; P:microtubule severing; P:protein polyglutamylation	EC:6.3.2.25
CUFF.1822.5	tubulin polyglutamylase ttll11	442	20	0.0	79.3%	6	C:cytoplasm; C:cytoskeleton; C:cilium; F:tubulin-tyrosine ligase activity; P:microtubule severing; P:protein polyglutamylation	EC:6.3.2.25
CUFF.1848.2	IL-23	163	1	0.038155	75.0%	0	-
CUFF.1848.1	IL-23	163	1	0.038155	75.0%	0	-
CUFF.1869.1	---NA---	76	0			0	-
CUFF.1872.1	---NA---	75	0			0	-
CUFF.1885.3	---NA---	92	0			0	-
CUFF.1885.2	---NA---	92	0			0	-
CUFF.1918.1	---NA---	184	0			0	-
CUFF.1887.1	tetratricopeptide repeat protein 16	147	20	2.55253e-41	88.65%	0	-
CUFF.2016.10	hemicentin-2	759	20	0.0	93.7%	5	C:basement membrane; C:cell cortex; P:response to stimulus; C:cell junction; F:calcium ion binding	-
CUFF.2016.11	hemicentin-2	759	20	0.0	93.7%	5	C:basement membrane; C:cell cortex; P:response to stimulus; C:cell junction; F:calcium ion binding	-
CUFF.1995.1	allograft inflammatory factor 1-like	210	20	2.09928e-67	75.15%	4	C:actin filament; C:focal adhesion; F:actin filament binding; C:cell projection	-
CUFF.1995.2	allograft inflammatory factor 1-like	210	20	2.09928e-67	75.15%	4	C:actin filament; C:focal adhesion; F:actin filament binding; C:cell projection	-
CUFF.1995.3	allograft inflammatory factor 1-like	81	20	4.52521e-45	98.1%	6	C:cytoplasm; C:ruffle membrane; C:actin filament; C:focal adhesion; F:calcium ion binding; F:actin filament binding	-
CUFF.1993.1	---NA---	84	0			0	-
CUFF.1994.1	---NA---	89	0			0	-
CUFF.2014.1	---NA---	96	0			0	-
CUFF.2007.1	---NA---	70	0			0	-
CUFF.2086.1	IL-23	85	1	0.00365328	70.0%	0	-
CUFF.2048.1	PREDICTED: uncharacterized protein LOC100858426	84	6	3.40807e-44	77.5%	0	-
CUFF.2048.2	PREDICTED: uncharacterized protein LOC100858426	84	6	3.40807e-44	77.5%	0	-
CUFF.2100.1	---NA---	80	0			0	-
CUFF.2101.1	---NA---	66	0			0	-
CUFF.2104.1	---NA---	79	0			0	-
CUFF.2122.1	nasal embryonic lhrh factor	83	20	3.15504e-50	100.0%	2	C:nucleus; C:plasma membrane	-
CUFF.2122.2	nasal embryonic lhrh factor	83	20	3.15504e-50	100.0%	2	C:nucleus; C:plasma membrane	-
CUFF.2144.1	---NA---	66	0			0	-
CUFF.2148.1	---NA---	81	0			0	-
CUFF.2156.1	A3Z2_1	71	2	0.00125304	68.0%	0	-
CUFF.2158.1	---NA---	76	0			0	-
CUFF.2178.1	---NA---	88	0			0	-
CUFF.2189.1	---NA---	80	0			0	-
CUFF.2196.1	---NA---	81	0			0	-
CUFF.2206.1	---NA---	135	0			0	-
CUFF.2198.1	---NA---	68	0			0	-
CUFF.2205.1	protein dispatched homolog 1	189	20	4.4305e-55	65.35%	5	P:diaphragm development; P:transport; C:membrane part; P:regulation of cellular process; P:pattern specification process	-
CUFF.2210.1	---NA---	74	0			0	-
CUFF.2251.1	---NA---	75	0			0	-
CUFF.2251.2	---NA---	75	0			0	-
CUFF.2251.5	---NA---	75	0			0	-
CUFF.2241.3	---NA---	68	0			0	-
CUFF.2248.2	---NA---	133	0			0	-
CUFF.2248.1	---NA---	141	0			0	-
CUFF.2242.1	IL-23	164	1	0.0146446	66.0%	0	-
CUFF.2242.2	IL-23	164	1	0.0146446	66.0%	0	-
CUFF.2246.1	---NA---	66	0			0	-
CUFF.2249.1	---NA---	135	0			0	-
CUFF.2271.1	---NA---	76	0			0	-
CUFF.2284.5	PREDICTED: hypothetical protein LOC100521600	271	1	7.8001	79.0%	0	-
CUFF.2284.2	---NA---	371	0			0	-
CUFF.2284.3	---NA---	371	0			0	-
CUFF.2284.4	---NA---	371	0			0	-
CUFF.2284.1	---NA---	371	0			0	-
CUFF.2284.6	---NA---	371	0			0	-
CUFF.2284.7	---NA---	592	0			0	-
CUFF.2284.8	---NA---	606	0			0	-
CUFF.2284.10	PREDICTED: hypothetical protein LOC100521600	232	1	65.5419	79.0%	0	-
CUFF.2284.9	PREDICTED: hypothetical protein LOC100521600	221	1	59.1371	79.0%	0	-
CUFF.2286.1	---NA---	80	0			0	-
CUFF.2287.1	---NA---	66	0			0	-
CUFF.2294.1	---NA---	70	0			0	-
CUFF.2297.1	---NA---	76	0			0	-
CUFF.2304.1	kinesin-like protein klp6-like	228	20	8.70888e-95	70.25%	3	P:mitochondrion organization; P:organelle transport along microtubule; C:mitochondrial membrane	-
CUFF.2304.2	kinesin-like protein klp6-like	228	20	8.70888e-95	70.25%	3	P:mitochondrion organization; P:organelle transport along microtubule; C:mitochondrial membrane	-
CUFF.2304.3	kinesin-like protein klp6-like	228	20	8.70888e-95	70.25%	3	P:mitochondrion organization; P:organelle transport along microtubule; C:mitochondrial membrane	-
CUFF.2310.1	---NA---	108	0			0	-
CUFF.2311.1	---NA---	89	0			0	-
CUFF.2326.1	endonuclease reverse transcriptase	220	20	6.71828e-124	80.85%	3	F:RNA binding; F:RNA-directed DNA polymerase activity; P:RNA-dependent DNA replication	EC:2.7.7.49
CUFF.2328.1	---NA---	68	0			0	-
CUFF.2370.5	serine threonine-protein kinase nek7	74	20	1.38118e-41	97.9%	11	C:microtubule organizing center; P:protein phosphorylation; P:cytokinesis; F:protein serine/threonine kinase activity; P:spindle assembly; C:microtubule; C:spindle pole; F:metal ion binding; F:ATP binding; C:nucleus; P:regulation of mitotic cell cycle	EC:2.7.11.0
CUFF.2372.1	immunoglobulin-like and fibronectin type iii domain-containing protein 1	463	20	0.0	87.6%	2	C:nucleus; C:Z disc	-
CUFF.2391.1	aminopeptidase b	268	20	0.0	94.6%	21	P:translation; F:copper ion binding; F:peptide binding; C:secretory granule; C:ribosome; P:negative regulation of blood pressure; F:zinc ion binding; C:external side of plasma membrane; P:leukotriene biosynthetic process; C:soluble fraction; F:cobalt ion binding; F:structural constituent of ribosome; C:extracellular space; P:proteolysis; F:metalloaminopeptidase activity; P:aging; C:synaptosome; P…	EC:3.3.2.10
CUFF.2392.1	adp-ribosylation factor-like protein 8a	106	20	2.63507e-66	99.95%	13	C:lysosomal membrane; P:small GTPase mediated signal transduction; C:midbody; P:chromosome segregation; C:late endosome membrane; P:cell division; P:GTP catabolic process; F:alpha-tubulin binding; P:mitosis; F:GTPase activity; F:beta-tubulin binding; C:spindle midzone; F:GTP binding	-
CUFF.2425.1	---NA---	68	0			0	-
CUFF.2423.8	protein phosphatase 1 regulatory subunit 12b	135	20	3.30998e-45	90.6%	7	C:cytoplasm; F:enzyme activator activity; P:regulation of muscle contraction; C:plasma membrane; P:signal transduction; P:positive regulation of catalytic activity; C:actin cytoskeleton	-
CUFF.2402.1	---NA---	112	0			0	-
CUFF.2413.1	polytene partial	79	15	2.70315e-21	69.0%	0	-
CUFF.2406.1	---NA---	104	0			0	-
CUFF.2424.1	---NA---	95	0			0	-
CUFF.2459.1	IL-23	160	1	0.000141887	61.0%	0	-
CUFF.2459.2	IL-23	160	1	0.000141887	61.0%	0	-
CUFF.2471.1	uncharacterized family 31 glucosidase kiaa1161	173	20	1.76726e-105	95.85%	7	P:skeletal muscle fiber development; C:nuclear membrane; C:integral to membrane; F:hydrolase activity, hydrolyzing O-glycosyl compounds; P:carbohydrate metabolic process; P:positive regulation of protein kinase B signaling cascade; P:positive regulation of insulin-like growth factor receptor signaling pathway	EC:3.2.1.0
CUFF.2493.3	nuclear transcription x-box binding 1	216	20	1.14081e-42	98.25%	9	F:zinc ion binding; P:inflammatory response; F:ligase activity; F:DNA binding; P:negative regulation of transcription from RNA polymerase II promoter; F:sequence-specific DNA binding transcription factor activity; P:interspecies interaction between organisms; P:negative regulation of MHC class II biosynthetic process; C:nucleus	-
CUFF.2493.1	nuclear transcription x-box binding 1	216	20	1.14081e-42	98.25%	9	F:zinc ion binding; P:inflammatory response; F:ligase activity; F:DNA binding; P:negative regulation of transcription from RNA polymerase II promoter; F:sequence-specific DNA binding transcription factor activity; P:interspecies interaction between organisms; P:negative regulation of MHC class II biosynthetic process; C:nucleus	-
CUFF.2533.1	member ras oncogene family	108	20	0.000132813	91.55%	14	P:protein transport; C:membrane; P:transport; F:nucleotide binding; F:GTP binding; P:multicellular organismal development; C:intracellular; P:small GTPase mediated signal transduction; C:plasma membrane; P:GTP catabolic process; P:endocytosis; P:eye development; F:GTPase activity; P:brain development
CUFF.2533.2	IL-23	188	1	0.000530671	70.0%	0	-
CUFF.2554.1	IL-23	74	1	0.37312	73.0%	0	-
CUFF.2527.1	---NA---	97	0			0	-
CUFF.2551.1	---NA---	119	0			0	-
CUFF.2576.1	---NA---	88	0			0	-
CUFF.2578.1	IL-23	188	1	0.0748936	73.0%	0	-
CUFF.2586.1	endonuclease reverse transcriptase	77	20	1.13682e-21	79.95%	0	-
CUFF.2603.1	protein fam107b	75	20	8.49893e-07	99.75%	3	F:molecular_function; P:biological_process; C:cellular_component
CUFF.2605.1	ferm domain-containing protein 4a	113	20	1.69098e-14	100.0%	7	F:protein binding, bridging; C:cytoskeleton; C:cytoplasm; P:establishment of epithelial cell polarity; F:cytoskeletal protein binding; C:tight junction; C:extrinsic to membrane	-
CUFF.2645.1	PREDICTED: hypothetical protein LOC100523903	112	1	0.111286	63.0%	0	-
CUFF.2641.5	IL-23	76	1	0.156488	67.0%	0	-
CUFF.2641.6	IL-23	76	1	0.156488	67.0%	0	-
CUFF.2641.8	---NA---	122	0			0	-
CUFF.2641.10	---NA---	97	0			0	-
CUFF.2632.1	---NA---	97	0			0	-
CUFF.2612.1	IL-23	75	1	0.02442	71.0%	0	-
CUFF.2615.1	---NA---	76	0			0	-
CUFF.2625.1	ankyrin repeat domain-containing protein 26	223	20	1.99748e-64	64.35%	2	C:centrosome; P:regulation of biological process	-
CUFF.2639.1	---NA---	73	0			0	-
CUFF.2674.2	---NA---	180	0			0	-
CUFF.2674.1	---NA---	180	0			0	-
CUFF.2700.3	plexin domain containing 2	346	20	6.54726e-175	99.3%	2	F:protein binding; C:integral to membrane	-
CUFF.2687.1	---NA---	98	0			0	-
CUFF.2691.3	---NA---	73	0			0	-
CUFF.2680.1	par-3 partitioning defective 3 homolog ( elegans)	154	20	1.46433e-64	96.25%	20	P:tight junction assembly; F:protein kinase C binding; C:cytosol; F:phosphatidylinositol-3,4,5-trisphosphate binding; C:protein complex; P:establishment of epithelial cell polarity; C:tight junction; P:cell cycle; C:cell-cell adherens junction; F:phosphatidylinositol-3-phosphate binding; P:protein complex assembly; F:phosphatidylinositol-4,5-bisphosphate binding; C:cell cortex; P:protein targetin…	-
CUFF.2770.1	---NA---	100	0			0	-
CUFF.2744.1	f-box only protein 18 isoform 3	109	20	5.33993e-63	98.8%	4	F:DNA binding; F:ATP-dependent DNA helicase activity; F:ATP binding; C:nucleus	-
CUFF.2784.1	IL-23	70	1	0.000625863	78.0%	0	-
CUFF.2764.1	---NA---	128	0			0	-
CUFF.2787.1	---NA---	103	0			0	-
CUFF.2788.1	rCG65845	83	2	83.7623	46.0%	0	-
CUFF.2804.1	---NA---	115	0			0	-
CUFF.2804.2	---NA---	115	0			0	-
CUFF.2804.3	---NA---	115	0			0	-
CUFF.2823.1	IL-23	114	1	0.141336	72.0%	0	-
CUFF.2790.1	---NA---	66	0			0	-
CUFF.2798.1	---NA---	75	0			0	-
CUFF.2814.1	disco-interacting protein 2 homolog c	883	20	0.0	97.65%	4	P:metabolic process; F:transcription factor binding; F:catalytic activity; C:nucleus	-
CUFF.2814.2	disco-interacting protein 2 homolog c	883	20	0.0	97.65%	4	P:metabolic process; F:transcription factor binding; F:catalytic activity; C:nucleus	-
CUFF.2814.3	disco-interacting protein 2 homolog c	883	20	0.0	97.65%	4	P:metabolic process; F:transcription factor binding; F:catalytic activity; C:nucleus	-
CUFF.2828.1	g1 s-specific cyclin-e1	88	20	1.71799e-45	93.6%	26	F:kinase activity; P:response to methylmercury; P:Wnt receptor signaling pathway; P:positive regulation of cell differentiation; F:protein kinase binding; P:response to organonitrogen compound; P:response to corticosterone stimulus; P:organ regeneration; P:DNA replication initiation; P:response to vitamin E; P:response to ethanol; P:antral ovarian follicle growth; P:cell division; P:cellular resp…	-
CUFF.2856.3	intraflagellar transport 88 homolog	71	20	4.03481e-14	83.0%	23	C:cilium axoneme; P:embryonic digit morphogenesis; C:intraflagellar transport particle B; P:forebrain morphogenesis; P:cardiac septum morphogenesis; P:embryonic organ development; C:centriole; P:cilium morphogenesis; C:motile primary cilium; ; P:protein processing; C:photoreceptor connecting cilium; P:smoothened signaling pathway; P:lung vasculature development; P:determination of left/right symm…	-
CUFF.2834.1	---NA---	83	0			0	-
CUFF.2853.1	sacsin	565	20	0.0	83.8%	13	C:cell body fiber; F:proteasome binding; P:protein folding; P:negative regulation of inclusion body assembly; C:dendrite; F:chaperone binding; C:axon; F:Hsp70 protein binding; F:low-density lipoprotein particle receptor binding; F:ATP binding; P:cell death; C:nucleus; C:mitochondrion	-
CUFF.2854.1	sacsin	156	20	1.81163e-50	90.75%	13	C:cell body fiber; F:proteasome binding; P:protein folding; P:negative regulation of inclusion body assembly; C:dendrite; F:chaperone binding; C:axon; F:Hsp70 protein binding; F:low-density lipoprotein particle receptor binding; F:ATP binding; P:cell death; C:nucleus; C:mitochondrion	-
CUFF.2868.1	myotubularin-related protein 6	291	20	8.59351e-96	89.35%	6	C:cytoplasm; F:protein tyrosine phosphatase activity; F:protein serine/threonine phosphatase activity; C:nuclear envelope; F:calcium-activated potassium channel activity; P:peptidyl-tyrosine dephosphorylation	EC:3.1.3.48
CUFF.2871.1	nucleoporin p58 p45	99	20	4.50226e-40	98.5%	12	P:transmembrane transport; C:nuclear membrane; F:nucleocytoplasmic transporter activity; P:carbohydrate metabolic process; C:nuclear pore; P:nucleocytoplasmic transport; P:cytokine-mediated signaling pathway; P:viral process; P:small molecule metabolic process; P:regulation of glucose transport; P:protein transport; P:mRNA transport	-
CUFF.2874.1	---NA---	211	0			0	-
CUFF.2878.1	---NA---	148	0			0	-
CUFF.2881.1	---NA---	75	0			0	-
CUFF.2891.1	---NA---	70	0			0	-
CUFF.2892.1	---NA---	83	0			0	-
CUFF.2896.1	---NA---	66	0			0	-
CUFF.2893.1	---NA---	176	0			0	-
CUFF.2916.1	IL-23	87	1	0.219509	75.0%	0	-
CUFF.2916.3	IL-23	87	1	0.219509	75.0%	0	-
CUFF.2918.1	---NA---	75	0			0	-
CUFF.2923.2	---NA---	87	0			0	-
CUFF.2923.1	---NA---	87	0			0	-
CUFF.2911.1	---NA---	91	0			0	-
CUFF.2943.1	---NA---	77	0			0	-
CUFF.2957.2	---NA---	80	0			0	-
CUFF.2973.1	IL-23	70	1	76.5646	67.0%	0	-
CUFF.2986.1	---NA---	66	0			0	-
CUFF.2955.10	---NA---	167	0			0	-
CUFF.2927.1	PREDICTED: hypothetical protein LOC100523903	80	2	0.391217	67.5%	0	-
CUFF.2933.1	---NA---	85	0			0	-
CUFF.2963.1	endonuclease reverse transcriptase	446	20	3.69131e-131	77.85%	1	F:catalytic activity	-
CUFF.3012.1	---NA---	110	0			0	-
CUFF.3023.1	orf 3	71	3	40.8871	61.67%	0	-
CUFF.3031.1	---NA---	72	0			0	-
CUFF.3033.1	---NA---	68	0			0	-
CUFF.3047.1	wd repeat and fyve domain-containing protein 2	136	20	5.75701e-54	100.0%	1	F:metal ion binding	-
CUFF.3049.1	---NA---	75	0			0	-
CUFF.3042.1	wd repeat and fyve domain-containing protein 2	257	20	4.42282e-16	96.0%	1	F:metal ion binding	-
CUFF.3101.4	IL-23	76	1	0.0264039	83.0%	0	-
CUFF.3059.1	endonuclease reverse transcriptase	406	20	0.0	78.45%	0	-
CUFF.3064.1	---NA---	74	0			0	-
CUFF.3068.1	---NA---	125	0			0	-
CUFF.3131.1	---NA---	76	0			0	-
CUFF.3131.3	---NA---	76	0			0	-
CUFF.3124.1	IL-23	72	1	0.000214372	86.0%	0	-
CUFF.3138.1	---NA---	96	0			0	-
CUFF.3146.1	IL-23	84	1	0.891837	67.0%	0	-
CUFF.3169.1	---NA---	75	0			0	-
CUFF.3158.1	epithelial-stromal interaction protein 1	237	11	6.26298e-11	68.82%	0	-
CUFF.3158.2	epithelial stromal interaction 1	348	20	1.24143e-12	48.85%	0	-
CUFF.3216.3	---NA---	80	0			0	-
CUFF.3216.1	---NA---	80	0			0	-
CUFF.3218.1	lim domain only protein 7	391	20	1.0028e-28	73.25%	6	C:cytoplasm; P:protein ubiquitination; F:ubiquitin-protein ligase activity; C:nucleus; F:zinc ion binding; C:ubiquitin ligase complex	EC:6.3.2.19
CUFF.3218.2	lim domain only protein 7	391	20	1.0028e-28	73.25%	6	C:cytoplasm; P:protein ubiquitination; F:ubiquitin-protein ligase activity; C:nucleus; F:zinc ion binding; C:ubiquitin ligase complex	EC:6.3.2.19
CUFF.3218.3	lim domain only protein 7	402	20	8.54993e-28	71.35%	2	C:cell part; F:zinc ion binding	-
CUFF.3219.2	lim domain only protein 7 isoform 2	99	20	1.46684e-41	97.1%	11	C:cytoplasm; C:apical plasma membrane; P:cell-cell adhesion; P:protein ubiquitination; C:cell-cell adherens junction; F:ubiquitin-protein ligase activity; F:protein C-terminus binding; C:nucleus; F:zinc ion binding; F:actinin binding; C:ubiquitin ligase complex	EC:6.3.2.19
CUFF.3219.1	lim domain only protein 7 isoform 2	100	20	1.18663e-32	93.4%	6	F:actinin binding; F:protein C-terminus binding; C:apical plasma membrane; P:cell-cell adhesion; F:zinc ion binding; C:cell-cell adherens junction	-
CUFF.3223.1	---NA---	74	0			0	-
CUFF.3220.1	lim domain only protein 7	92	20	1.80444e-40	95.7%	8	C:cytoplasm; F:actin binding; P:protein ubiquitination; F:ubiquitin-protein ligase activity; C:nucleus; F:zinc ion binding; P:actomyosin structure organization; C:ubiquitin ligase complex	EC:6.3.2.19
CUFF.3220.2	lim domain only protein 7	92	20	1.80444e-40	95.7%	8	C:cytoplasm; F:actin binding; P:protein ubiquitination; F:ubiquitin-protein ligase activity; C:nucleus; F:zinc ion binding; P:actomyosin structure organization; C:ubiquitin ligase complex	EC:6.3.2.19
CUFF.3237.1	IL-23	139	1	0.00740013	61.0%	0	-
CUFF.3257.1	---NA---	92	0			0	-
CUFF.3258.1	---NA---	78	0			0	-
CUFF.3271.1	---NA---	196	0			0	-
CUFF.3273.1	sodium leak channel non-selective protein	209	20	1.65396e-64	60.1%	8	F:sodium channel activity; C:integral to membrane; F:voltage-gated ion channel activity; F:ion channel activity; C:membrane; P:transmembrane transport; P:ion transport; P:transport
CUFF.3330.1	immunoglobulin-like variable motif containing	200	20	1.46104e-50	77.5%	8	P:response to UV; P:nucleic acid phosphodiester bond hydrolysis; P:nucleotide-excision repair; F:endonuclease activity; C:DNA-directed RNA polymerase II, holoenzyme; P:multicellular organismal process; F:protein binding; F:structure-specific DNA binding	-
CUFF.3330.2	immunoglobulin-like variable motif containing	142	20	4.64953e-51	77.5%	8	P:response to UV; P:nucleic acid phosphodiester bond hydrolysis; P:nucleotide-excision repair; F:endonuclease activity; C:DNA-directed RNA polymerase II, holoenzyme; P:multicellular organismal process; F:protein binding; F:structure-specific DNA binding	-
CUFF.3330.3	immunoglobulin-like variable motif containing	142	20	4.64953e-51	77.5%	8	P:response to UV; P:nucleic acid phosphodiester bond hydrolysis; P:nucleotide-excision repair; F:endonuclease activity; C:DNA-directed RNA polymerase II, holoenzyme; P:multicellular organismal process; F:protein binding; F:structure-specific DNA binding	-
CUFF.3330.4	immunoglobulin-like variable motif containing	142	20	4.64953e-51	77.5%	8	P:response to UV; P:nucleic acid phosphodiester bond hydrolysis; P:nucleotide-excision repair; F:endonuclease activity; C:DNA-directed RNA polymerase II, holoenzyme; P:multicellular organismal process; F:protein binding; F:structure-specific DNA binding	-
CUFF.3330.5	immunoglobulin-like variable motif containing	142	20	4.64953e-51	77.5%	8	P:response to UV; P:nucleic acid phosphodiester bond hydrolysis; P:nucleotide-excision repair; F:endonuclease activity; C:DNA-directed RNA polymerase II, holoenzyme; P:multicellular organismal process; F:protein binding; F:structure-specific DNA binding	-
CUFF.3291.1	methyltransferase-like protein loc121952-like	109	20	1.07777e-50	96.55%	2	F:methyltransferase activity; P:methylation	EC:2.1.1.0
CUFF.3305.1	---NA---	254	0			0	-
CUFF.3305.2	---NA---	254	0			0	-
CUFF.3305.3	---NA---	142	0			0	-
CUFF.3303.1	---NA---	80	0			0	-
CUFF.3317.1	---NA---	67	0			0	-
CUFF.3318.1	PREDICTED: hypothetical protein LOC100523903	80	1	0.182507	60.0%	0	-
CUFF.3382.2	---NA---	88	0			0	-
CUFF.3376.2	dcn1-like protein 2	98	20	5.55467e-48	94.55%	3	F:molecular_function; P:biological_process; C:cellular_component
CUFF.3380.1	---NA---	90	0			0	-
CUFF.3373.1	---NA---	94	0			0	-
CUFF.3450.2	hexosaminidase d	109	20	3.5513e-43	92.75%	5	P:carbohydrate metabolic process; C:cytoplasm; C:nucleus; F:beta-N-acetylhexosaminidase activity; F:cation binding	EC:3.2.1.52
CUFF.3390.1	---NA---	140	0			0	-
CUFF.3385.1	---NA---	107	0			0	-
CUFF.3421.1	zinc finger protein 79 isoform 2	327	20	0.0	74.45%	1	F:metal ion binding	-
CUFF.3421.2	---NA---	186	0			0	-
CUFF.3405.1	---NA---	89	0			0	-
CUFF.3432.1	casein kinase delta	110	20	1.14685e-11	98.3%	22	P:positive regulation of protein phosphorylation; P:positive regulation of canonical Wnt receptor signaling pathway; P:circadian regulation of gene expression; F:phosphoprotein binding; P:spindle assembly; C:Golgi apparatus; C:cytosol; F:glycoprotein binding; P:positive regulation of proteasomal ubiquitin-dependent protein catabolic process; F:protein serine/threonine kinase activity; C:centrosom…	EC:2.7.11.0; EC:2.7.11.26
CUFF.3432.2	casein kinase delta	110	20	1.14685e-11	98.3%	22	P:positive regulation of protein phosphorylation; P:positive regulation of canonical Wnt receptor signaling pathway; P:circadian regulation of gene expression; F:phosphoprotein binding; P:spindle assembly; C:Golgi apparatus; C:cytosol; F:glycoprotein binding; P:positive regulation of proteasomal ubiquitin-dependent protein catabolic process; F:protein serine/threonine kinase activity; C:centrosom…	EC:2.7.11.0; EC:2.7.11.26
CUFF.3432.3	casein kinase delta	110	20	1.14685e-11	98.3%	22	P:positive regulation of protein phosphorylation; P:positive regulation of canonical Wnt receptor signaling pathway; P:circadian regulation of gene expression; F:phosphoprotein binding; P:spindle assembly; C:Golgi apparatus; C:cytosol; F:glycoprotein binding; P:positive regulation of proteasomal ubiquitin-dependent protein catabolic process; F:protein serine/threonine kinase activity; C:centrosom…	EC:2.7.11.0; EC:2.7.11.26
CUFF.3435.1	casein kinase delta	110	20	1.14685e-11	98.3%	22	P:positive regulation of protein phosphorylation; P:positive regulation of canonical Wnt receptor signaling pathway; P:circadian regulation of gene expression; F:phosphoprotein binding; P:spindle assembly; C:Golgi apparatus; C:cytosol; F:glycoprotein binding; P:positive regulation of proteasomal ubiquitin-dependent protein catabolic process; F:protein serine/threonine kinase activity; C:centrosom…	EC:2.7.11.0; EC:2.7.11.26
CUFF.3411.1	---NA---	79	0			0	-
CUFF.3413.1	---NA---	80	0			0	-
CUFF.3415.1	coiled-coil domain-containing protein 57	162	20	3.03236e-14	65.2%	0	-
CUFF.3437.1	PREDICTED: hypothetical protein LOC100523903	95	1	0.00842207	67.0%	0	-
CUFF.3449.1	chromosome 17 open reading frame 89	178	20	5.34286e-22	49.6%	3	C:mitochondrion; F:molecular_function; P:biological_process
CUFF.3449.2	chromosome 17 open reading frame 89	178	20	5.34286e-22	49.6%	3	C:mitochondrion; F:molecular_function; P:biological_process
CUFF.3448.1	---NA---	187	0			0	-
CUFF.3488.1	---NA---	72	0			0	-
CUFF.3583.1	---NA---	79	0			0	-
CUFF.3594.1	---NA---	77	0			0	-
CUFF.3594.2	matrix-remodeling-associated protein 7-like	158	20	3.85586e-19	95.8%	1	C:integral to membrane	-
CUFF.3594.3	---NA---	77	0			0	-
CUFF.3594.4	---NA---	77	0			0	-
CUFF.3594.5	matrix-remodelling associated 7	169	20	1.15701e-21	92.95%	1	C:integral to membrane	-
CUFF.3599.1	---NA---	69	0			0	-
CUFF.3599.2	---NA---	69	0			0	-
CUFF.3527.1	peroxisomal acyl-coenzyme a oxidase 1	144	20	9.90228e-87	94.25%	14	P:very long-chain fatty acid metabolic process; F:protein N-terminus binding; F:acyl-CoA dehydrogenase activity; P:prostaglandin metabolic process; F:palmitoyl-CoA oxidase activity; C:mitochondrion; P:fatty acid beta-oxidation using acyl-CoA oxidase; P:generation of precursor metabolites and energy; P:spermatogenesis; C:peroxisomal membrane; F:receptor binding; F:flavin adenine dinucleotide bindi…	EC:1.3.99.3
CUFF.3560.1	---NA---	103	0			0	-
CUFF.3573.2	---NA---	75	0			0	-
CUFF.3573.1	---NA---	71	0			0	-
CUFF.3575.1	---NA---	99	0			0	-
CUFF.3571.1	---NA---	73	0			0	-
CUFF.3572.1	achain structure of the human line-1 orf1p trimer	85	20	9.45854e-13	63.95%	2	F:protein domain specific binding; F:monooxygenase activity
CUFF.3582.1	---NA---	92	0			0	-
CUFF.3611.3	IL-23	149	1	0.000683288	70.0%	0	-
CUFF.3611.6	IL-23	149	1	0.000683288	70.0%	0	-
CUFF.3611.4	IL-23	149	1	0.000683288	70.0%	0	-
CUFF.3611.5	IL-23	149	1	0.000683288	70.0%	0	-
CUFF.3611.2	IL-23	149	1	0.000683288	70.0%	0	-
CUFF.3611.7	IL-23	149	1	0.000683288	70.0%	0	-
CUFF.3611.8	IL-23	149	1	0.000683288	70.0%	0	-
CUFF.3632.1	---NA---	127	0			0	-
CUFF.3663.6	nucleosome-remodeling factor subunit bptf	1777	20	0.0	91.95%	4	F:zinc ion binding; P:endoderm development; P:anterior/posterior pattern specification; P:embryonic placenta development	-
CUFF.3663.1	nucleosome-remodeling factor subunit bptf	2052	20	0.0	92.75%	4	F:zinc ion binding; P:endoderm development; P:anterior/posterior pattern specification; P:embryonic placenta development	-
CUFF.3663.2	nucleosome-remodeling factor subunit bptf	2052	20	0.0	92.75%	4	F:zinc ion binding; P:endoderm development; P:anterior/posterior pattern specification; P:embryonic placenta development	-
CUFF.3663.3	nucleosome-remodeling factor subunit bptf	2052	20	0.0	92.75%	4	F:zinc ion binding; P:endoderm development; P:anterior/posterior pattern specification; P:embryonic placenta development	-
CUFF.3663.4	nucleosome-remodeling factor subunit bptf	2052	20	0.0	92.75%	4	F:zinc ion binding; P:endoderm development; P:anterior/posterior pattern specification; P:embryonic placenta development	-
CUFF.3663.5	nucleosome-remodeling factor subunit bptf	2052	20	0.0	92.75%	4	F:zinc ion binding; P:endoderm development; P:anterior/posterior pattern specification; P:embryonic placenta development	-
CUFF.3663.7	nucleosome-remodeling factor subunit bptf	2052	20	0.0	92.75%	4	F:zinc ion binding; P:endoderm development; P:anterior/posterior pattern specification; P:embryonic placenta development	-
CUFF.3663.8	nucleosome-remodeling factor subunit bptf	2052	20	0.0	92.75%	4	F:zinc ion binding; P:endoderm development; P:anterior/posterior pattern specification; P:embryonic placenta development	-
CUFF.3663.9	nucleosome-remodeling factor subunit bptf	1488	20	0.0	90.65%	4	F:zinc ion binding; P:endoderm development; P:anterior/posterior pattern specification; P:embryonic placenta development	-
CUFF.3675.2	---NA---	90	0			0	-
CUFF.3675.6	---NA---	110	0			0	-
CUFF.3671.1	probable e3 ubiquitin-protein ligase march10	75	1	0.0117174	100.0%	0	-
CUFF.3735.1	---NA---	80	0			0	-
CUFF.3737.1	---NA---	80	0			0	-
CUFF.3745.1	---NA---	106	0			0	-
CUFF.3745.2	---NA---	106	0			0	-
CUFF.3745.3	---NA---	106	0			0	-
CUFF.3745.4	---NA---	106	0			0	-
CUFF.3746.1	ankyrin repeat and socs box protein 16	133	20	6.00839e-66	98.1%	4	C:intracellular; P:protein ubiquitination; F:protein binding; P:intracellular signal transduction	-
CUFF.3746.2	ankyrin repeat and socs box protein 16	133	20	6.00839e-66	98.1%	4	C:intracellular; P:protein ubiquitination; F:protein binding; P:intracellular signal transduction	-
CUFF.3754.1	---NA---	66	0			0	-
CUFF.3758.1	cmrf35-like molecule 9-like	74	3	5.76266e-08	58.33%	0	-
CUFF.3757.1	---NA---	66	0			0	-
CUFF.3804.2	peptidyl-prolyl cis-trans isomerase fkbp10	300	20	3.2933e-175	83.1%	7	P:protein folding; C:endoplasmic reticulum lumen; F:FK506 binding; F:calcium ion binding; P:protein peptidyl-prolyl isomerization; C:membrane; F:peptidyl-prolyl cis-trans isomerase activity	EC:5.2.1.8
CUFF.3804.1	peptidyl-prolyl cis-trans isomerase fkbp10	300	20	3.2933e-175	83.1%	7	P:protein folding; C:endoplasmic reticulum lumen; F:FK506 binding; F:calcium ion binding; P:protein peptidyl-prolyl isomerization; C:membrane; F:peptidyl-prolyl cis-trans isomerase activity	EC:5.2.1.8
CUFF.3813.1	swi snf matrix actin dependent regulator of subfamily member 1	130	20	4.3951e-26	98.0%	18	C:npBAF complex; F:protein N-terminus binding; C:nBAF complex; P:regulation of transcription from RNA polymerase II promoter; C:transcriptional repressor complex; C:nuclear chromosome; C:soluble fraction; C:nucleolus; F:DNA binding; F:N-acetyltransferase activity; P:nervous system development; C:SWI/SNF complex; F:transcription coactivator activity; P:negative regulation of transcription, DNA-dep…	-
CUFF.3822.1	---NA---	136	0			0	-
CUFF.3853.1	transcription factor sp2	161	20	6.4054e-102	99.85%	8	F:DNA binding; F:RNA binding; C:ribonucleoprotein complex; C:nucleus; F:zinc ion binding; F:histone deacetylase binding; P:regulation of transcription, DNA-dependent; F:nucleotide binding	-
CUFF.3895.1	---NA---	209	0			0	-
CUFF.3878.1	---NA---	106	0			0	-
CUFF.3884.1	guanine nucleotide-binding protein g g g subunit gamma-t2	87	20	4.71139e-35	94.3%	8	F:signal transducer activity; P:phototransduction; C:heterotrimeric G-protein complex; P:GTP catabolic process; P:synaptic transmission; F:GTPase activity; P:G-protein coupled receptor signaling pathway; C:extracellular region	-
CUFF.3906.5	---NA---	103	0			0	-
CUFF.3906.4	---NA---	103	0			0	-
CUFF.3898.1	---NA---	104	0			0	-
CUFF.3938.3	PREDICTED: hypothetical protein LOC100523903	81	1	0.00505339	60.0%	0	-
CUFF.3951.1	hepatic leukemia factor	162	20	9.73506e-93	93.5%	26	P:angiogenesis; P:cell maturation; F:signal transducer activity; P:regulation of heart rate; P:lung development; P:surfactant homeostasis; P:rhythmic process; F:RNA polymerase II core promoter proximal region sequence-specific DNA binding transcription factor activity involved in positive regulation of transcription; P:norepinephrine metabolic process; P:embryonic placenta development; C:cytoplas…	-
CUFF.3952.1	---NA---	91	0			0	-
CUFF.3956.1	PREDICTED: hypothetical protein LOC100524708	66	1	5.44478e-36	100.0%	0	-
CUFF.3979.1	---NA---	66	0			0	-
CUFF.3977.9	e3 ubiquitin isg15 ligase trim25	145	20	5.18566e-91	82.65%	14	P:response to virus; C:cytosol; C:cell junction; F:zinc ion binding; C:nucleolus; P:response to estrogen stimulus; P:regulation of transcription, DNA-dependent; P:innate immune response; F:ubiquitin-protein ligase activity; P:negative regulation of type I interferon production; F:protein binding; F:sequence-specific DNA binding transcription factor activity; P:response to vitamin D; P:interspecie…	EC:6.3.2.19
CUFF.4014.2	protein yippee-like 2	81	20	3.14764e-48	100.0%	4	P:regulation of myelination; C:nucleolus; P:negative regulation of protein kinase B signaling cascade; F:protein binding	-
CUFF.4014.3	protein yippee-like 2	326	20	1.47151e-46	99.9%	4	P:regulation of myelination; C:nucleolus; P:negative regulation of protein kinase B signaling cascade; F:protein binding	-
CUFF.4014.1	protein yippee-like 2	282	20	2.01428e-47	99.9%	4	P:regulation of myelination; C:nucleolus; P:negative regulation of protein kinase B signaling cascade; F:protein binding	-
CUFF.4047.1	ubiquitin carboxyl-terminal hydrolase 32	159	20	3.54282e-49	99.05%	7	P:protein deubiquitination; C:Golgi apparatus; P:ubiquitin-dependent protein catabolic process; F:calcium ion binding; F:ubiquitin thiolesterase activity; C:membrane; F:cysteine-type peptidase activity	EC:3.1.2.15
CUFF.4058.1	IL-23	95	1	1.7758	73.0%	0	-
CUFF.4078.1	c-c motif chemokine 3-like	129	5	4.74946e-16	65.0%	2	F:peptidase inhibitor activity; C:extracellular region
CUFF.4079.1	---NA---	66	0			0	-
CUFF.4072.1	tata-binding protein-associated factor 2n	79	1	6.89871e-22	79.0%	4	F:zinc ion binding; F:nucleic acid binding; C:intracellular; F:nucleotide binding	-
CUFF.4108.1	---NA---	72	0			0	-
CUFF.4134.1	---NA---	103	0			0	-
CUFF.4127.1	---NA---	92	0			0	-
CUFF.4128.1	---NA---	84	0			0	-
CUFF.4150.2	upf0631 protein c17orf108 homolog	110	20	1.91249e-24	98.1%	0	-
CUFF.4150.1	upf0631 protein c17orf108 homolog	110	20	1.91249e-24	98.1%	0	-
CUFF.4150.3	upf0631 protein c17orf108 homolog	110	20	1.91249e-24	98.1%	0	-
CUFF.4163.1	uncharacterized serine threonine-protein kinase 494-like	117	3	1.73556e-06	82.67%	3	F:ATP binding; P:protein phosphorylation; F:protein serine/threonine kinase activity	EC:2.7.11.0
CUFF.4165.1	---NA---	66	0			0	-
CUFF.4178.1	endonuclease reverse transcriptase	413	20	0.0	82.45%	0	-
CUFF.4246.1	protein phosphatase slingshot homolog 2	78	15	1.49353e-15	92.0%	10	P:peptidyl-tyrosine dephosphorylation; C:cell junction; C:cytoskeleton; P:regulation of axonogenesis; P:regulation of lamellipodium assembly; P:regulation of actin polymerization or depolymerization; F:protein tyrosine phosphatase activity; F:protein tyrosine/serine/threonine phosphatase activity; F:actin binding; C:cytoplasm	EC:3.1.3.48
CUFF.4246.2	protein phosphatase slingshot homolog 2	68	16	4.12702e-15	89.88%	10	P:peptidyl-tyrosine dephosphorylation; C:cell junction; C:cytoskeleton; P:regulation of axonogenesis; P:regulation of lamellipodium assembly; P:regulation of actin polymerization or depolymerization; F:protein tyrosine phosphatase activity; F:protein tyrosine/serine/threonine phosphatase activity; F:actin binding; C:cytoplasm	EC:3.1.3.48
CUFF.4194.1	---NA---	74	0			0	-
CUFF.4207.1	active breakpoint cluster region-related protein isoform 2	103	20	2.81312e-63	100.0%	18	P:negative regulation of inflammatory response; P:negative regulation of cell migration; P:response to lipopolysaccharide; P:neurotrophin TRK receptor signaling pathway; P:negative regulation of neutrophil degranulation; P:regulation of Rho protein signal transduction; P:positive regulation of phagocytosis; F:Rac GTPase activator activity; F:phospholipid binding; C:cytosol; ; P:actin cytoskeleton…	-
CUFF.4216.1	---NA---	83	0			0	-
CUFF.4233.1	IL-23	167	1	89.9988	62.0%	0	-
CUFF.4234.1	IL-23	167	1	89.9988	62.0%	0	-
CUFF.4263.1	integrin alpha-e	123	20	6.73922e-21	90.15%	5	C:integrin complex; F:receptor activity; P:cell adhesion; C:external side of plasma membrane; P:integrin-mediated signaling pathway	-
CUFF.4279.6	zinc finger zz-type and ef-hand domain-containing protein 1	372	20	9.10198e-164	86.65%	2	F:zinc ion binding; F:calcium ion binding	-
CUFF.4279.8	zinc finger zz-type and ef-hand domain-containing protein 1	372	20	9.10198e-164	86.65%	2	F:zinc ion binding; F:calcium ion binding	-
CUFF.4279.7	zinc finger zz-type and ef-hand domain-containing protein 1	818	20	0.0	85.75%	2	F:zinc ion binding; F:calcium ion binding	-
CUFF.4279.1	zinc finger zz-type and ef-hand domain-containing protein 1	818	20	0.0	85.75%	2	F:zinc ion binding; F:calcium ion binding	-
CUFF.4279.2	zinc finger zz-type and ef-hand domain-containing protein 1	818	20	0.0	85.75%	2	F:zinc ion binding; F:calcium ion binding	-
CUFF.4279.4	zinc finger zz-type and ef-hand domain-containing protein 1	818	20	0.0	85.75%	2	F:zinc ion binding; F:calcium ion binding	-
CUFF.4279.5	zinc finger zz-type and ef-hand domain-containing protein 1	818	20	0.0	85.75%	2	F:zinc ion binding; F:calcium ion binding	-
CUFF.4279.3	zinc finger zz-type and ef-hand domain-containing protein 1	818	20	0.0	85.75%	2	F:zinc ion binding; F:calcium ion binding	-
CUFF.4279.9	zinc finger zz-type and ef-hand domain-containing protein 1	463	20	0.0	85.0%	2	F:zinc ion binding; F:calcium ion binding	-
CUFF.4265.1	---NA---	80	0			0	-
CUFF.4280.1	zinc finger zz-type and ef-hand domain-containing protein 1	1222	20	0.0	94.95%	2	F:zinc ion binding; F:calcium ion binding	-
CUFF.4280.2	zinc finger zz-type and ef-hand domain-containing protein 1	1222	20	0.0	94.95%	2	F:zinc ion binding; F:calcium ion binding	-
CUFF.4280.3	zinc finger zz-type and ef-hand domain-containing protein 1	555	20	0.0	97.75%	2	F:zinc ion binding; F:calcium ion binding	-
CUFF.4280.4	zinc finger zz-type and ef-hand domain-containing protein 1	454	20	0.0	97.9%	2	F:zinc ion binding; F:calcium ion binding	-
CUFF.4295.1	zinc finger protein 232	180	20	2.9115e-66	82.45%	6	P:viral process; F:sequence-specific DNA binding transcription factor activity; F:DNA binding; C:nucleus; F:zinc ion binding; P:regulation of transcription, DNA-dependent	-
CUFF.4377.1	---NA---	79	0			0	-
CUFF.4393.1	IL-23	77	1	0.000274309	79.0%	0	-
CUFF.4417.1	mll gas7 fusion protein	301	20	2.35268e-34	98.95%	11	P:cell cycle arrest; C:ruffle; P:regulation of cell shape; P:actin filament bundle assembly; P:regulation of transcription, DNA-dependent; F:actin filament binding; P:actin filament polymerization; P:neuron projection morphogenesis; F:sequence-specific DNA binding transcription factor activity; C:actin filament; C:cytoplasm	-
CUFF.4417.2	mll gas7 fusion protein	301	20	2.35268e-34	98.95%	11	P:cell cycle arrest; C:ruffle; P:regulation of cell shape; P:actin filament bundle assembly; P:regulation of transcription, DNA-dependent; F:actin filament binding; P:actin filament polymerization; P:neuron projection morphogenesis; F:sequence-specific DNA binding transcription factor activity; C:actin filament; C:cytoplasm	-
CUFF.4417.3	mll gas7 fusion protein	236	20	5.06434e-35	99.1%	11	P:cell cycle arrest; C:ruffle; P:regulation of cell shape; P:actin filament bundle assembly; P:regulation of transcription, DNA-dependent; F:actin filament binding; P:actin filament polymerization; P:neuron projection morphogenesis; F:sequence-specific DNA binding transcription factor activity; C:actin filament; C:cytoplasm	-
CUFF.4415.1	---NA---	87	0			0	-
CUFF.4420.1	---NA---	76	0			0	-
CUFF.4485.1	---NA---	67	0			0	-
CUFF.4474.1	phosphatidylethanolamine n-methyltransferase	74	20	2.99797e-19	83.25%	20	C:brush border membrane; P:response to ethanol; F:phosphatidyl-N-dimethylethanolamine N-methyltransferase activity; C:membrane fraction; F:phosphatidyl-N-methylethanolamine N-methyltransferase activity; C:integral to membrane; C:endoplasmic reticulum membrane; C:mitochondrial membrane; P:negative regulation of cell proliferation; C:sarcolemma; P:response to vitamin; F:phosphatidylethanolamine N-m…	EC:2.1.1.71; EC:2.1.1.17
CUFF.4474.3	phosphatidylethanolamine n-methyltransferase	74	20	2.99797e-19	83.25%	20	C:brush border membrane; P:response to ethanol; F:phosphatidyl-N-dimethylethanolamine N-methyltransferase activity; C:membrane fraction; F:phosphatidyl-N-methylethanolamine N-methyltransferase activity; C:integral to membrane; C:endoplasmic reticulum membrane; C:mitochondrial membrane; P:negative regulation of cell proliferation; C:sarcolemma; P:response to vitamin; F:phosphatidylethanolamine N-m…	EC:2.1.1.71; EC:2.1.1.17
CUFF.4487.1	collagen alpha-6 chain	293	20	6.53018e-153	78.3%	1	C:extracellular matrix	-
CUFF.4487.2	collagen alpha-6 chain	293	20	6.53018e-153	78.3%	1	C:extracellular matrix	-
CUFF.4493.1	collagen alpha-6 chain	511	20	0.0	93.55%	2	C:collagen; P:cell adhesion	-
CUFF.4493.2	collagen alpha-6 chain	511	20	0.0	93.55%	2	C:collagen; P:cell adhesion	-
CUFF.4516.1	---NA---	72	0			0	-
CUFF.4497.1	PREDICTED: hypothetical protein LOC100625499	88	1	2.45079e-13	80.0%	0	-
CUFF.4505.1	endonuclease reverse transcriptase	146	20	5.08928e-45	71.05%	3	F:RNA binding; P:RNA-dependent DNA replication; F:RNA-directed DNA polymerase activity
CUFF.4517.1	---NA---	88	0			0	-
CUFF.4531.2	lipid raft linker 1	130	20	5.41623e-20	99.6%	2	C:plasma membrane; C:membrane raft	-
CUFF.4531.1	lipid raft linker 1	130	20	5.41623e-20	99.6%	2	C:plasma membrane; C:membrane raft	-
CUFF.4539.1	---NA---	68	0			0	-
CUFF.4546.1	---NA---	80	0			0	-
CUFF.4585.1	---NA---	67	0			0	-
CUFF.4594.1	programmed cell death 6 interacting protein	97	20	2.49099e-33	84.95%	11	C:microtubule organizing center; F:protein dimerization activity; C:melanosome; P:cell cycle; F:calcium-dependent protein binding; C:cytosol; P:apoptotic process; F:SH3 domain binding; P:cell division; P:interspecies interaction between organisms; P:protein transport	-
CUFF.4626.1	IL-23	70	1	0.699946	76.0%	0	-
CUFF.4631.1	---NA---	80	0			0	-
CUFF.4649.1	protein-l-isoaspartate(d-aspartate) o-methyltransferase	70	2	0.0207591	81.0%	0	-
CUFF.4657.1	IL-23	105	1	0.276065	82.0%	0	-
CUFF.4657.2	IL-23	105	1	0.276065	82.0%	0	-
CUFF.4666.1	rab effector	187	20	1.19101e-78	93.85%	13	F:Rab GTPase binding; F:zinc ion binding; C:photoreceptor outer segment; C:transport vesicle; C:synapse; C:melanosome; C:dense core granule; F:actin binding; C:actin cytoskeleton; C:perinuclear region of cytoplasm; P:intracellular protein transport; F:myosin binding; P:positive regulation of insulin secretion	-
CUFF.4763.1	IL-23	72	1	0.0180847	77.0%	0	-
CUFF.4785.1	tyrosine-protein phosphatase non-receptor type 23	955	20	0.0	95.8%	10	P:cilium morphogenesis; P:peptidyl-tyrosine dephosphorylation; F:receptor activity; C:endosome; C:cytoplasmic membrane-bounded vesicle; C:cilium; F:protein tyrosine phosphatase activity; F:protein binding; C:microtubule basal body; C:nucleus	EC:3.1.3.48
CUFF.4785.2	tyrosine-protein phosphatase non-receptor type 23	955	20	0.0	95.8%	10	P:cilium morphogenesis; P:peptidyl-tyrosine dephosphorylation; F:receptor activity; C:endosome; C:cytoplasmic membrane-bounded vesicle; C:cilium; F:protein tyrosine phosphatase activity; F:protein binding; C:microtubule basal body; C:nucleus	EC:3.1.3.48
CUFF.4785.3	tyrosine-protein phosphatase non-receptor type 23	955	20	0.0	95.8%	10	P:cilium morphogenesis; P:peptidyl-tyrosine dephosphorylation; F:receptor activity; C:endosome; C:cytoplasmic membrane-bounded vesicle; C:cilium; F:protein tyrosine phosphatase activity; F:protein binding; C:microtubule basal body; C:nucleus	EC:3.1.3.48
CUFF.4785.4	tyrosine-protein phosphatase non-receptor type 23	955	20	0.0	95.8%	10	P:cilium morphogenesis; P:peptidyl-tyrosine dephosphorylation; F:receptor activity; C:endosome; C:cytoplasmic membrane-bounded vesicle; C:cilium; F:protein tyrosine phosphatase activity; F:protein binding; C:microtubule basal body; C:nucleus	EC:3.1.3.48
CUFF.4785.5	tyrosine-protein phosphatase non-receptor type 23	955	20	0.0	95.8%	10	P:cilium morphogenesis; P:peptidyl-tyrosine dephosphorylation; F:receptor activity; C:endosome; C:cytoplasmic membrane-bounded vesicle; C:cilium; F:protein tyrosine phosphatase activity; F:protein binding; C:microtubule basal body; C:nucleus	EC:3.1.3.48
CUFF.4789.1	endonuclease reverse transcriptase	76	20	2.54122e-12	71.8%	11	P:negative regulation of macrophage derived foam cell differentiation; F:cholesterol binding; P:aging; C:extracellular space; F:low-density lipoprotein particle binding; P:protein polymerization; P:response to hypoxia; P:complement activation, classical pathway; P:negative regulation of lipid storage; P:response to lead ion; F:protein homodimerization activity	-
CUFF.4785.6	tyrosine-protein phosphatase non-receptor type 23	802	20	0.0	95.75%	10	P:cilium morphogenesis; P:peptidyl-tyrosine dephosphorylation; F:receptor activity; C:endosome; C:cytoplasmic membrane-bounded vesicle; C:cilium; F:protein tyrosine phosphatase activity; F:protein binding; C:microtubule basal body; C:nucleus	EC:3.1.3.48
CUFF.4785.7	tyrosine-protein phosphatase non-receptor type 23	802	20	0.0	95.75%	10	P:cilium morphogenesis; P:peptidyl-tyrosine dephosphorylation; F:receptor activity; C:endosome; C:cytoplasmic membrane-bounded vesicle; C:cilium; F:protein tyrosine phosphatase activity; F:protein binding; C:microtubule basal body; C:nucleus	EC:3.1.3.48
CUFF.4800.3	---NA---	156	0			0	-
CUFF.4800.6	---NA---	156	0			0	-
CUFF.4798.1	shisa homolog 5	150	20	1.85423e-26	72.6%	8	F:signal transducer activity; P:apoptotic process; P:positive regulation of I-kappaB kinase/NF-kappaB cascade; C:membrane part; C:organelle membrane; C:nuclear envelope; F:WW domain binding; C:endoplasmic reticulum	-
CUFF.4827.1	glutathione peroxidase 1	145	20	2.89456e-97	95.15%	37	P:angiogenesis involved in wound healing; P:UV protection; P:myoblast proliferation; P:hydrogen peroxide catabolic process; P:regulation of neuron apoptotic process; P:skeletal muscle fiber development; P:sensory perception of sound; P:protein oxidation; P:response to selenium ion; P:response to xenobiotic stimulus; P:regulation of mammary gland epithelial cell proliferation; P:endothelial cell d…	EC:1.11.1.9
CUFF.4847.2	dystroglycan 1 (dystrophin-associated glycoprotein 1)	746	20	0.0	96.1%	41	C:focal adhesion; C:membrane raft; C:nucleoplasm; P:negative regulation of cell migration; F:bacterial cell surface binding; P:branching involved in salivary gland morphogenesis; C:lamellipodium; C:basement membrane; C:dystroglycan complex; F:laminin-1 binding; F:alpha-actinin binding; C:insoluble fraction; C:cell-cell adherens junction; C:filopodium; C:costamere; P:cytoskeletal anchoring at plas…	-
CUFF.4852.1	---NA---	68	0			0	-
CUFF.4851.1	dystroglycan 1 (dystrophin-associated glycoprotein 1)	716	20	0.0	96.15%	41	C:focal adhesion; C:membrane raft; C:nucleoplasm; P:negative regulation of cell migration; F:bacterial cell surface binding; P:branching involved in salivary gland morphogenesis; C:lamellipodium; C:basement membrane; C:dystroglycan complex; F:laminin-1 binding; F:alpha-actinin binding; C:insoluble fraction; C:cell-cell adherens junction; C:filopodium; C:costamere; P:cytoskeletal anchoring at plas…	-
CUFF.4880.1	---NA---	66	0			0	-
CUFF.4881.1	IL-23	126	1	7.70756e-06	85.0%	0	-
CUFF.4920.4	protein polybromo-1	144	20	2.31733e-67	98.45%	15	C:nuclear chromosome; P:placenta development; P:epicardium-derived cardiac endothelial cell differentiation; P:heart morphogenesis; F:DNA binding; P:negative regulation of cell proliferation; C:kinetochore; F:protein binding; P:mitosis; P:blood vessel remodeling; P:vasculogenesis involved in coronary vascular morphogenesis; P:positive regulation of transcription, DNA-dependent; F:chromatin bindin…	-
CUFF.4920.3	polybromo 1	1391	20	0.0	82.65%	11	C:nuclear chromosome; P:regulation of transcription, DNA-dependent; P:placenta development; P:heart development; P:negative regulation of cell proliferation; F:DNA binding; C:kinetochore; F:protein binding; P:mitosis; F:chromatin binding; P:chromatin remodeling	-
CUFF.4920.6	protein polybromo-1 isoform 1	1462	20	0.0	82.15%	11	C:nuclear chromosome; P:regulation of transcription, DNA-dependent; P:placenta development; P:heart development; P:negative regulation of cell proliferation; F:DNA binding; C:kinetochore; F:protein binding; P:mitosis; F:chromatin binding; P:chromatin remodeling	-
CUFF.4920.7	protein polybromo-1 isoform 1	1462	20	0.0	82.15%	11	C:nuclear chromosome; P:regulation of transcription, DNA-dependent; P:placenta development; P:heart development; P:negative regulation of cell proliferation; F:DNA binding; C:kinetochore; F:protein binding; P:mitosis; F:chromatin binding; P:chromatin remodeling	-
CUFF.4920.5	protein polybromo-1 isoform 1	1462	20	0.0	82.15%	11	C:nuclear chromosome; P:regulation of transcription, DNA-dependent; P:placenta development; P:heart development; P:negative regulation of cell proliferation; F:DNA binding; C:kinetochore; F:protein binding; P:mitosis; F:chromatin binding; P:chromatin remodeling	-
CUFF.4920.1	protein polybromo-1 isoform 1	1462	20	0.0	82.15%	11	C:nuclear chromosome; P:regulation of transcription, DNA-dependent; P:placenta development; P:heart development; P:negative regulation of cell proliferation; F:DNA binding; C:kinetochore; F:protein binding; P:mitosis; F:chromatin binding; P:chromatin remodeling	-
CUFF.4920.2	protein polybromo-1 isoform 1	1462	20	0.0	82.15%	11	C:nuclear chromosome; P:regulation of transcription, DNA-dependent; P:placenta development; P:heart development; P:negative regulation of cell proliferation; F:DNA binding; C:kinetochore; F:protein binding; P:mitosis; F:chromatin binding; P:chromatin remodeling	-
CUFF.4920.8	protein polybromo-1 isoform 1	1280	20	0.0	84.05%	11	C:nuclear chromosome; P:regulation of transcription, DNA-dependent; P:placenta development; P:heart development; P:negative regulation of cell proliferation; F:DNA binding; C:kinetochore; F:protein binding; P:mitosis; F:chromatin binding; P:chromatin remodeling	-
CUFF.4920.9	protein polybromo-1 isoform 2	174	20	5.90929e-85	97.95%	15	C:nuclear chromosome; P:placenta development; P:epicardium-derived cardiac endothelial cell differentiation; P:heart morphogenesis; F:DNA binding; P:negative regulation of cell proliferation; C:kinetochore; F:protein binding; P:mitosis; P:blood vessel remodeling; P:vasculogenesis involved in coronary vascular morphogenesis; P:positive regulation of transcription, DNA-dependent; F:chromatin bindin…	-
CUFF.4913.1	protein polybromo-1 isoform 2	167	20	3.43637e-31	99.9%	15	C:nuclear chromosome; P:placenta development; P:epicardium-derived cardiac endothelial cell differentiation; P:heart morphogenesis; F:DNA binding; P:negative regulation of cell proliferation; C:kinetochore; F:protein binding; P:mitosis; P:blood vessel remodeling; P:vasculogenesis involved in coronary vascular morphogenesis; P:positive regulation of transcription, DNA-dependent; F:chromatin bindin…	-
CUFF.4913.2	protein polybromo-1 isoform 2	167	20	3.43637e-31	99.9%	15	C:nuclear chromosome; P:placenta development; P:epicardium-derived cardiac endothelial cell differentiation; P:heart morphogenesis; F:DNA binding; P:negative regulation of cell proliferation; C:kinetochore; F:protein binding; P:mitosis; P:blood vessel remodeling; P:vasculogenesis involved in coronary vascular morphogenesis; P:positive regulation of transcription, DNA-dependent; F:chromatin bindin…	-
CUFF.4949.1	IL-23	111	1	1.46955	78.0%	0	-
CUFF.4949.2	---NA---	115	0			0	-
CUFF.4951.1	---NA---	99	0			0	-
CUFF.4958.1	filamin-b isoform 2	810	20	0.0	98.7%	6	C:cytoplasm; P:skeletal muscle tissue development; F:actin binding; C:focal adhesion; C:stress fiber; C:nucleus	-
CUFF.4958.2	filamin-b isoform 2	810	20	0.0	98.7%	6	C:cytoplasm; P:skeletal muscle tissue development; F:actin binding; C:focal adhesion; C:stress fiber; C:nucleus	-
CUFF.4958.3	filamin-b isoform 2	810	20	0.0	98.7%	6	C:cytoplasm; P:skeletal muscle tissue development; F:actin binding; C:focal adhesion; C:stress fiber; C:nucleus	-
CUFF.4959.1	filamin-b isoform 4	828	20	0.0	98.75%	14	C:cytosol; C:Z disc; P:cytoskeletal anchoring at plasma membrane; C:integral to membrane; F:identical protein binding; P:cytokine-mediated signaling pathway; P:actin cytoskeleton organization; C:stress fiber; P:skeletal muscle tissue development; C:cell cortex; C:focal adhesion; F:actin binding; P:cell differentiation; C:nucleus	-
CUFF.4959.2	filamin-b isoform 4	828	20	0.0	98.75%	14	C:cytosol; C:Z disc; P:cytoskeletal anchoring at plasma membrane; C:integral to membrane; F:identical protein binding; P:cytokine-mediated signaling pathway; P:actin cytoskeleton organization; C:stress fiber; P:skeletal muscle tissue development; C:cell cortex; C:focal adhesion; F:actin binding; P:cell differentiation; C:nucleus	-
CUFF.4959.3	filamin-b isoform 4	828	20	0.0	98.75%	14	C:cytosol; C:Z disc; P:cytoskeletal anchoring at plasma membrane; C:integral to membrane; F:identical protein binding; P:cytokine-mediated signaling pathway; P:actin cytoskeleton organization; C:stress fiber; P:skeletal muscle tissue development; C:cell cortex; C:focal adhesion; F:actin binding; P:cell differentiation; C:nucleus	-
CUFF.4959.4	filamin-b isoform 4	426	20	0.0	98.15%	14	C:cytosol; C:Z disc; P:cytoskeletal anchoring at plasma membrane; C:integral to membrane; F:identical protein binding; P:cytokine-mediated signaling pathway; P:actin cytoskeleton organization; C:stress fiber; P:skeletal muscle tissue development; C:cell cortex; C:focal adhesion; F:actin binding; P:cell differentiation; C:nucleus	-
CUFF.5062.1	---NA---	91	0			0	-
CUFF.4985.1	---NA---	66	0			0	-
CUFF.5011.1	orf2	89	20	1.45449e-29	80.8%	3	F:RNA binding; F:RNA-directed DNA polymerase activity; P:RNA-dependent DNA replication	EC:2.7.7.49
CUFF.5045.1	---NA---	69	0			0	-
CUFF.5050.1	---NA---	67	0			0	-
CUFF.5089.1	---NA---	76	0			0	-
CUFF.5112.11	set domain-containing protein 5	83	20	3.0472e-26	99.2%	3	F:molecular_function; P:biological_process; C:cellular_component
CUFF.5112.1	set domain-containing protein 5	221	20	5.59275e-99	92.6%	3	F:molecular_function; P:biological_process; C:cellular_component
CUFF.5112.8	set domain-containing protein 5	229	20	3.87552e-112	86.75%	3	F:molecular_function; P:biological_process; C:cellular_component
CUFF.5112.4	set domain-containing protein 5	229	20	3.87552e-112	86.75%	3	F:molecular_function; P:biological_process; C:cellular_component
CUFF.5112.5	set domain-containing protein 5	229	20	3.87552e-112	86.75%	3	F:molecular_function; P:biological_process; C:cellular_component
CUFF.5112.9	set domain-containing protein 5	229	20	3.87552e-112	86.75%	3	F:molecular_function; P:biological_process; C:cellular_component
CUFF.5112.10	set domain-containing protein 5	229	20	3.87552e-112	86.75%	3	F:molecular_function; P:biological_process; C:cellular_component
CUFF.5112.6	set domain-containing protein 5	229	20	3.87552e-112	86.75%	3	F:molecular_function; P:biological_process; C:cellular_component
CUFF.5112.7	set domain-containing protein 5	229	20	3.87552e-112	86.75%	3	F:molecular_function; P:biological_process; C:cellular_component
CUFF.5112.3	set domain-containing protein 5	229	20	3.87552e-112	86.75%	3	F:molecular_function; P:biological_process; C:cellular_component
CUFF.5112.2	set domain-containing protein 5	229	20	3.87552e-112	86.75%	3	F:molecular_function; P:biological_process; C:cellular_component
CUFF.5112.12	set domain-containing protein 5	225	20	1.4999e-113	86.75%	3	F:molecular_function; P:biological_process; C:cellular_component
CUFF.5095.1	methyltransferase-like protein 5	69	20	5.75188e-35	94.55%	4	F:nucleic acid binding; C:cytoplasm; P:methylation; F:protein methyltransferase activity	-
CUFF.5115.1	myotubularin-related protein 14 isoform 2	67	20	1.48408e-15	96.05%	5	F:protein tyrosine phosphatase activity; F:phosphatidylinositol-3-phosphatase activity; C:ruffle; P:peptidyl-tyrosine dephosphorylation; C:perinuclear region of cytoplasm	EC:3.1.3.48; EC:3.1.3.64
CUFF.5116.1	interleukin-1 receptor-associated kinase 2	132	20	5.52465e-40	79.05%	29	P:regulation of apoptotic process; P:Toll signaling pathway; P:toll-like receptor 4 signaling pathway; F:protein kinase activity; P:toll-like receptor 2 signaling pathway; P:regulation of cytokine-mediated signaling pathway; P:lipopolysaccharide-mediated signaling pathway; P:TRIF-dependent toll-like receptor signaling pathway; C:cytosol; P:protein autophosphorylation; F:protein heterodimerization…	-
CUFF.5127.1	---NA---	126	0			0	-
CUFF.5130.1	---NA---	87	0			0	-
CUFF.5150.1	IL-23	111	1	0.957368	74.0%	0	-
CUFF.5183.1	and ph domain-containing protein 5	949	20	0.0	72.75%	9	P:filopodium assembly; C:lamellipodium; P:regulation of cell shape; P:regulation of Cdc42 GTPase activity; C:Golgi apparatus; P:actin cytoskeleton organization; F:small GTPase binding; C:ruffle; F:guanyl-nucleotide exchange factor activity	-
CUFF.5183.2	and ph domain-containing protein 5	949	20	0.0	72.75%	9	P:filopodium assembly; C:lamellipodium; P:regulation of cell shape; P:regulation of Cdc42 GTPase activity; C:Golgi apparatus; P:actin cytoskeleton organization; F:small GTPase binding; C:ruffle; F:guanyl-nucleotide exchange factor activity	-
CUFF.5203.1	chromosome 3 open reading frame 37	81	20	2.0536e-27	91.55%	0	-
CUFF.5212.1	---NA---	103	0			0	-
CUFF.5217.1	---NA---	79	0			0	-
CUFF.5218.1	---NA---	103	0			0	-
CUFF.5225.1	PREDICTED: hypothetical protein LOC100523903	92	1	1.07518	73.0%	0	-
CUFF.5230.1	---NA---	70	0			0	-
CUFF.5244.1	coiled-coil-helix-coiled-coil-helix domain-containing protein mitochondrial	189	20	2.16178e-55	58.35%	2	P:cellular process; C:mitochondrion	-
CUFF.5269.1	signal recognition particle receptor subunit beta	79	20	2.50634e-36	94.15%	22	C:recycling endosome; P:cellular iron ion homeostasis; P:translation; C:basal plasma membrane; P:iron ion transport; F:GTP binding; C:integral to membrane; C:endoplasmic reticulum membrane; C:extracellular region; C:late endosome; C:coated pit; C:endocytic vesicle; P:small GTPase mediated signal transduction; F:ubiquitin protein ligase binding; P:activation of signaling protein activity involved …	-
CUFF.5271.1	signal recognition particle receptor subunit beta	82	20	4.82046e-36	94.45%	22	C:recycling endosome; P:cellular iron ion homeostasis; P:translation; C:basal plasma membrane; P:iron ion transport; F:GTP binding; C:integral to membrane; C:endoplasmic reticulum membrane; C:extracellular region; C:late endosome; C:coated pit; C:endocytic vesicle; P:small GTPase mediated signal transduction; F:ubiquitin protein ligase binding; P:activation of signaling protein activity involved …	-
CUFF.5280.1	solute carrier organic anion transporter family member 2a1	118	20	7.95865e-51	86.35%	3	C:membrane; F:prostaglandin transmembrane transporter activity; P:transport	-
CUFF.5286.1	solute carrier organic anion transporter family member 2a1	79	20	2.11299e-32	99.5%	6	C:integral to plasma membrane; F:prostaglandin transmembrane transporter activity; C:membrane fraction; P:sodium-independent organic anion transport; P:transmembrane transport; P:lipid transport	-
CUFF.5281.1	---NA---	76	0			0	-
CUFF.5284.1	serine threonine-protein phosphatase 2a regulatory subunit b subunit alpha isoform 1	365	20	0.0	95.6%	5	F:protein phosphatase type 2A regulator activity; C:protein phosphatase type 2A complex; F:protein binding; F:calcium ion binding; P:protein dephosphorylation	-
CUFF.5344.1	IL-23	102	1	0.362704	66.0%	0	-
CUFF.5338.1	transcription factor dp-2 isoform 2	125	20	3.25024e-30	98.2%	9	F:transcription cofactor activity; P:regulation of transcription, DNA-dependent; C:transcription factor complex; P:heart development; F:DNA binding; P:G1 phase of mitotic cell cycle; F:sequence-specific DNA binding transcription factor activity; F:protein domain specific binding; F:transcription factor binding	-
CUFF.5340.1	line-1 type transposase domain-containing protein 1-like	171	20	6.01297e-42	63.45%	6	F:protein domain specific binding; F:monooxygenase activity; P:oxidation-reduction process; F:oxidoreductase activity; F:copper ion binding; P:platelet activation
CUFF.5358.1	transposase	87	3	6.05185e-09	65.0%	0	-
CUFF.5427.1	A3Z2_1	98	1	0.170251	62.0%	0	-
CUFF.5402.1	eukaryotic translation initiation factor 2a isoform 2	112	16	0.0473955	49.38%	24	C:eukaryotic translation initiation factor 2B complex; C:eukaryotic translation initiation factor 2 complex; P:protein phosphorylation; C:nucleus; P:cellular protein metabolic process; P:SREBP signaling pathway; F:tRNA binding; P:regulation of translational initiation in response to stress; P:positive regulation of signal transduction; P:regulation of translation; P:translational initiation; P:tr…
CUFF.5415.1	mediator complex subunit 12-like	240	20	2.93773e-51	86.75%	4	F:RNA polymerase II transcription cofactor activity; C:mediator complex; P:regulation of transcription from RNA polymerase II promoter; F:beta-catenin binding	-
CUFF.5415.2	mediator complex subunit 12-like	240	20	2.93773e-51	86.75%	4	F:RNA polymerase II transcription cofactor activity; C:mediator complex; P:regulation of transcription from RNA polymerase II promoter; F:beta-catenin binding	-
CUFF.5432.1	zinc transporter 9	75	20	5.20217e-27	94.55%	7	C:cytoskeleton; F:cation transmembrane transporter activity; P:transmembrane transport; P:cation transport; C:integral to membrane; C:nucleus; F:nucleotide binding	-
CUFF.5439.1	---NA---	84	0			0	-
CUFF.5471.1	---NA---	66	0			0	-
CUFF.5512.1	---NA---	74	0			0	-
CUFF.5512.2	---NA---	74	0			0	-
CUFF.5515.1	IL-23	107	1	52.6328	72.0%	0	-
CUFF.5515.2	IL-23	107	1	52.6328	72.0%	0	-
CUFF.5514.1	tumor necrosis factor ligand superfamily member 10	121	20	1.23348e-78	92.3%	14	P:activation of pro-apoptotic gene products; P:positive regulation of release of cytochrome c from mitochondria; P:cell-cell signaling; C:soluble fraction; F:metal ion binding; P:positive regulation of extrinsic apoptotic signaling pathway; F:cytokine activity; C:extracellular space; P:immune response; P:positive regulation of I-kappaB kinase/NF-kappaB cascade; F:tumor necrosis factor receptor bi…	-
CUFF.5533.1	ribosomal protein s13	123	20	8.66543e-74	97.45%	13	P:translational initiation; P:viral transcription; F:mRNA binding; C:nucleolus; F:structural constituent of ribosome; P:translational elongation; C:cytosolic small ribosomal subunit; P:negative regulation of RNA splicing; F:protein binding; P:translational termination; P:SRP-dependent cotranslational protein targeting to membrane; F:hydrolase activity; P:nuclear-transcribed mRNA catabolic process…	-
CUFF.5571.4	---NA---	68	0			0	-
CUFF.5571.5	---NA---	68	0			0	-
CUFF.5571.6	---NA---	120	0			0	-
CUFF.5562.1	probable guanine nucleotide exchange factor mcf2l2- partial	72	1	2.66056e-15	100.0%	0	-
CUFF.5569.1	probable guanine nucleotide exchange factor mcf2l2	489	20	1.22594e-78	93.3%	4	F:Rho guanyl-nucleotide exchange factor activity; F:phospholipid binding; C:intracellular; P:regulation of Rho protein signal transduction	-
CUFF.5567.1	---NA---	68	0			0	-
CUFF.5574.1	---NA---	69	0			0	-
CUFF.5640.1	---NA---	75	0			0	-
CUFF.5700.1	---NA---	86	0			0	-
CUFF.5700.8	---NA---	103	0			0	-
CUFF.5700.10	---NA---	86	0			0	-
CUFF.5700.11	---NA---	86	0			0	-
CUFF.5700.12	---NA---	86	0			0	-
CUFF.5700.9	---NA---	86	0			0	-
CUFF.5700.2	---NA---	86	0			0	-
CUFF.5700.3	---NA---	86	0			0	-
CUFF.5700.4	---NA---	86	0			0	-
CUFF.5700.5	---NA---	86	0			0	-
CUFF.5700.6	---NA---	86	0			0	-
CUFF.5700.7	---NA---	86	0			0	-
CUFF.5681.1	chromosome 3 open reading frame 21	101	20	3.07099e-62	97.35%	7	F:ARF GTPase activator activity; P:regulation of ARF GTPase activity; F:zinc ion binding; F:transferase activity, transferring pentosyl groups; C:integral to membrane; F:phospholipid binding; C:endoplasmic reticulum membrane	EC:2.4.2.0
CUFF.5754.1	mylk partial	255	20	2.96379e-173	99.4%	18	P:bleb assembly; C:lamellipodium; P:positive regulation of wound healing; F:myosin light chain kinase activity; C:cytosol; F:actin binding; F:metal ion binding; P:positive regulation of calcium ion transport; P:protein phosphorylation; C:cleavage furrow; P:tonic smooth muscle contraction; P:cellular hypotonic response; C:stress fiber; P:aorta smooth muscle tissue morphogenesis; F:enzyme binding; …	EC:2.7.11.18
CUFF.5754.2	mylk partial	255	20	2.96379e-173	99.4%	18	P:bleb assembly; C:lamellipodium; P:positive regulation of wound healing; F:myosin light chain kinase activity; C:cytosol; F:actin binding; F:metal ion binding; P:positive regulation of calcium ion transport; P:protein phosphorylation; C:cleavage furrow; P:tonic smooth muscle contraction; P:cellular hypotonic response; C:stress fiber; P:aorta smooth muscle tissue morphogenesis; F:enzyme binding; …	EC:2.7.11.18
CUFF.5747.1	3-hydroxyacyl- dehydratase 2	77	20	7.56126e-44	98.1%	5	C:endoplasmic reticulum membrane; P:fatty acid biosynthetic process; F:protein binding; C:integral to membrane; F:lyase activity	-
CUFF.5793.1	IL-23	142	1	1.78096	69.0%	0	-
CUFF.5821.2	---NA---	297	0			0	-
CUFF.5831.1	pol protein	201	20	2.65807e-53	97.95%	0	-
CUFF.5853.1	poliovirus receptor-related protein 3	126	20	2.84892e-40	60.85%	10	C:apical junction complex; P:cell junction assembly; P:homophilic cell adhesion; P:retina morphogenesis in camera-type eye; P:lens morphogenesis in camera-type eye; C:cell-cell adherens junction; F:cell adhesion molecule binding; P:fertilization; P:adherens junction organization; F:protein homodimerization activity	-
CUFF.5881.1	orf2	78	20	9.85238e-24	77.3%	3	F:RNA binding; P:RNA-dependent DNA replication; F:RNA-directed DNA polymerase activity
CUFF.5883.1	---NA---	71	0			0	-
CUFF.5898.1	mitochondrial import receptor subunit tom70	135	20	9.3772e-16	97.6%	7	P:cellular protein metabolic process; C:integral to membrane; C:mitochondrial outer membrane translocase complex; F:protein transmembrane transporter activity; F:receptor activity; P:protein targeting to mitochondrion; F:protein binding	-
CUFF.5900.1	retrovirus-related pol polyprotein line-1	112	20	6.15916e-19	77.7%	3	F:RNA binding; P:RNA-dependent DNA replication; F:RNA-directed DNA polymerase activity
CUFF.5906.1	filamin a interacting protein 1-like	893	20	0.0	97.65%	4	C:membrane; C:myosin complex; C:cytoplasm; C:nucleus	-
CUFF.5905.1	PREDICTED: hypothetical protein LOC100523903	101	1	0.000528074	66.0%	0	-
CUFF.5925.3	type 2 lactosamine alpha- -sialyltransferase	230	20	1.9583e-79	96.25%	6	P:cellular response to interleukin-6; C:integral to Golgi membrane; P:glycolipid metabolic process; P:protein glycosylation; P:oligosaccharide metabolic process; F:beta-galactoside alpha-2,3-sialyltransferase activity	-
CUFF.5925.7	IL-23	101	1	0.15736	77.0%	0	-
CUFF.5925.5	PREDICTED: hypothetical protein LOC100157828	90	1	0.0063976	97.0%	0	-
CUFF.5925.6	PREDICTED: hypothetical protein LOC100157828	90	1	0.0063976	97.0%	0	-
CUFF.5908.1	---NA---	67	0			0	-
CUFF.5957.2	IL-23	106	1	1.47368	73.0%	0	-
CUFF.5957.3	IL-23	106	1	1.47368	73.0%	0	-
CUFF.5957.4	IL-23	106	1	1.47368	73.0%	0	-
CUFF.5957.5	IL-23	106	1	1.47368	73.0%	0	-
CUFF.5948.1	#NAME?	121	20	5.15191e-62	97.65%	9	C:soluble fraction; F:hydrolase activity, hydrolyzing O-glycosyl compounds; P:glycogen biosynthetic process; F:cation binding; F:carbohydrate binding; P:small molecule metabolic process; F:1,4-alpha-glucan branching enzyme activity; P:glucose metabolic process; C:cytosol	EC:3.2.1.0; EC:2.4.1.18
CUFF.5948.2	#NAME?	176	20	1.53675e-61	97.7%	9	C:soluble fraction; F:hydrolase activity, hydrolyzing O-glycosyl compounds; P:glycogen biosynthetic process; F:cation binding; F:carbohydrate binding; P:small molecule metabolic process; F:1,4-alpha-glucan branching enzyme activity; P:glucose metabolic process; C:cytosol	EC:3.2.1.0; EC:2.4.1.18
CUFF.5942.1	presenilin rhomboid-like	77	20	1.38292e-44	99.2%	7	C:mitochondrial inner membrane; C:integral to membrane; P:negative regulation of release of cytochrome c from mitochondria; P:proteolysis; P:negative regulation of intrinsic apoptotic signaling pathway; F:serine-type endopeptidase activity; C:nucleus	EC:3.4.21.0
CUFF.5958.1	---NA---	107	0			0	-
CUFF.5978.3	cysteine and tyrosine-rich protein 1-like	153	17	5.32474e-06	93.18%	3	F:molecular_function; C:integral to membrane; P:biological_process
CUFF.5978.4	cysteine and tyrosine-rich protein 1-like	153	17	5.32474e-06	93.18%	3	F:molecular_function; C:integral to membrane; P:biological_process
CUFF.5978.5	cysteine and tyrosine-rich protein 1-like	140	3	1.77751	56.0%	0	-
CUFF.5978.1	cysteine and tyrosine-rich protein 1-like	140	3	1.77751	56.0%	0	-
CUFF.5980.1	---NA---	66	0			0	-
CUFF.5997.1	itsn1 partial	607	20	4.32039e-79	63.4%	11	C:cytosol; F:proline-rich region binding; F:calcium ion binding; F:protein complex scaffold; F:guanyl-nucleotide exchange factor activity; P:neurotrophin TRK receptor signaling pathway; C:coated pit; P:regulation of small GTPase mediated signal transduction; ; P:synaptic vesicle endocytosis; C:plasma membrane	-
CUFF.5997.2	itsn1 partial	607	20	4.32039e-79	63.4%	11	C:cytosol; F:proline-rich region binding; F:calcium ion binding; F:protein complex scaffold; F:guanyl-nucleotide exchange factor activity; P:neurotrophin TRK receptor signaling pathway; C:coated pit; P:regulation of small GTPase mediated signal transduction; ; P:synaptic vesicle endocytosis; C:plasma membrane	-
CUFF.5997.3	itsn1 partial	607	20	4.32039e-79	63.4%	11	C:cytosol; F:proline-rich region binding; F:calcium ion binding; F:protein complex scaffold; F:guanyl-nucleotide exchange factor activity; P:neurotrophin TRK receptor signaling pathway; C:coated pit; P:regulation of small GTPase mediated signal transduction; ; P:synaptic vesicle endocytosis; C:plasma membrane	-
CUFF.6038.1	---NA---	85	0			0	-
CUFF.6059.1	---NA---	78	0			0	-
CUFF.6063.1	---NA---	71	0			0	-
CUFF.6081.1	---NA---	119	0			0	-
CUFF.6081.2	---NA---	119	0			0	-
CUFF.6080.1	A3Z2_1	93	1	21.6624	67.0%	0	-
CUFF.6103.1	type alpha 1	245	20	4.57698e-10	88.9%	17	P:angiogenesis; P:Wnt receptor signaling pathway; P:endothelial cell morphogenesis; C:collagen; F:metal ion binding; C:basement membrane; C:extracellular space; P:positive regulation of apoptotic process; P:organ morphogenesis; P:negative regulation of cell proliferation; P:visual perception; P:cell adhesion; P:positive regulation of cell migration; F:protein binding; P:positive regulation of cel…	-
CUFF.6103.2	---NA---	222	0			0	-
CUFF.6099.1	---NA---	66	0			0	-
CUFF.6134.1	IL-23	230	1	0.287827	80.0%	0	-
CUFF.6140.1	---NA---	76	0			0	-
CUFF.6142.1	---NA---	90	0			0	-
CUFF.6184.1	---NA---	71	0			0	-
CUFF.6190.1	---NA---	68	0			0	-
CUFF.6212.1	transmembrane protein c8orf5-like	101	3	1.34109	79.0%	1	C:integral to membrane
CUFF.6246.2	palladin isoform 2	358	20	0.0	80.2%	9	C:Z disc; F:muscle alpha-actinin binding; C:lamellipodium; C:actin filament; F:actin binding; C:focal adhesion; P:cytoskeleton organization; C:ruffle; C:nucleus	-
CUFF.6246.1	palladin isoform 2	358	20	0.0	80.2%	9	C:Z disc; F:muscle alpha-actinin binding; C:lamellipodium; C:actin filament; F:actin binding; C:focal adhesion; P:cytoskeleton organization; C:ruffle; C:nucleus	-
CUFF.6251.1	af257098_1ovarian cancer related protein ovn9-3	114	5	5.28055e-18	67.2%	0	-
CUFF.6302.1	coiled-coil domain-containing protein 92-like	135	3	5.02261e-21	89.0%	0	-
CUFF.6302.2	coiled-coil domain-containing protein 92-like	112	3	3.14619e-21	91.0%	0	-
CUFF.6302.3	coiled-coil domain-containing protein 92-like	100	2	3.52284e-21	94.0%	0	-
CUFF.6354.8	---NA---	67	0			0	-
CUFF.6363.2	sarcoplasmic endoplasmic reticulum calcium atpase 2	436	20	9.38046e-16	99.75%	24	P:ER-nucleus signaling pathway; P:epidermis development; F:lutropin-choriogonadotropic hormone receptor binding; P:regulation of muscle contraction; F:protein C-terminus binding; P:cell adhesion; P:cellular calcium ion homeostasis; P:negative regulation of heart contraction; C:microsome; F:S100 protein binding; P:sarcoplasmic reticulum calcium ion transport; C:platelet dense tubular network membr…	EC:3.6.3.8
CUFF.6363.3	sarcoplasmic endoplasmic reticulum calcium atpase 2	485	20	2.00903e-44	70.9%	23	P:ER-nucleus signaling pathway; P:epidermis development; F:lutropin-choriogonadotropic hormone receptor binding; P:regulation of muscle contraction; F:protein C-terminus binding; P:cell adhesion; P:cellular calcium ion homeostasis; P:negative regulation of heart contraction; C:microsome; F:S100 protein binding; P:sarcoplasmic reticulum calcium ion transport; C:platelet dense tubular network membr…	EC:3.6.3.8
CUFF.6363.4	sarcoplasmic endoplasmic reticulum calcium atpase 2	485	20	2.00903e-44	70.9%	23	P:ER-nucleus signaling pathway; P:epidermis development; F:lutropin-choriogonadotropic hormone receptor binding; P:regulation of muscle contraction; F:protein C-terminus binding; P:cell adhesion; P:cellular calcium ion homeostasis; P:negative regulation of heart contraction; C:microsome; F:S100 protein binding; P:sarcoplasmic reticulum calcium ion transport; C:platelet dense tubular network membr…	EC:3.6.3.8
CUFF.6397.1	sarcoplasmic endoplasmic reticulum calcium atpase 2	502	20	0.0	87.05%	24	P:ER-nucleus signaling pathway; P:epidermis development; F:lutropin-choriogonadotropic hormone receptor binding; P:regulation of muscle contraction; F:protein C-terminus binding; P:cell adhesion; P:cellular calcium ion homeostasis; P:negative regulation of heart contraction; C:microsome; F:S100 protein binding; P:sarcoplasmic reticulum calcium ion transport; C:platelet dense tubular network membr…	EC:3.6.3.8
CUFF.6397.2	sarcoplasmic endoplasmic reticulum calcium atpase 2	502	20	0.0	87.05%	24	P:ER-nucleus signaling pathway; P:epidermis development; F:lutropin-choriogonadotropic hormone receptor binding; P:regulation of muscle contraction; F:protein C-terminus binding; P:cell adhesion; P:cellular calcium ion homeostasis; P:negative regulation of heart contraction; C:microsome; F:S100 protein binding; P:sarcoplasmic reticulum calcium ion transport; C:platelet dense tubular network membr…	EC:3.6.3.8
CUFF.6364.1	PREDICTED: hypothetical protein LOC100523903	72	1	0.29326	60.0%	0	-
CUFF.6375.1	transmembrane protein 233	143	20	3.5898e-59	93.1%	2	P:response to biotic stimulus; C:integral to membrane	-
CUFF.6479.1	---NA---	77	0			0	-
CUFF.6481.1	PREDICTED: hypothetical protein LOC708599	102	1	8.79714e-05	52.0%	0	-
CUFF.6531.1	---NA---	88	0			0	-
CUFF.6537.3	probable tumor suppressor protein mn1	66	20	1.9541e-31	99.3%	1	P:intramembranous ossification	-
CUFF.6537.4	probable tumor suppressor protein mn1	70	20	2.60358e-31	92.6%	1	P:intramembranous ossification	-
CUFF.6537.2	probable tumor suppressor protein mn1	70	20	2.60358e-31	92.6%	1	P:intramembranous ossification	-
CUFF.6538.1	---NA---	80	0			0	-
CUFF.6560.1	ribosomal protein s12	88	20	1.21599e-17	58.9%	5	P:translation; C:mitochondrion; P:mRNA metabolic process; C:cytosolic small ribosomal subunit; P:viral infectious cycle	-
CUFF.6598.1	---NA---	87	0			0	-
CUFF.6598.2	---NA---	87	0			0	-
CUFF.6598.3	---NA---	87	0			0	-
CUFF.6598.4	---NA---	87	0			0	-
CUFF.6598.5	---NA---	87	0			0	-
CUFF.6632.1	---NA---	140	0			0	-
CUFF.6631.1	---NA---	80	0			0	-
CUFF.6698.1	---NA---	78	0			0	-
CUFF.6704.1	IL-23	98	1	0.00419054	76.0%	0	-
CUFF.6696.1	t-box transcription factor tbx1	79	20	6.27231e-36	85.7%	47	F:sequence-specific DNA binding transcription factor activity; P:thyroid gland development; P:negative regulation of mesenchymal cell apoptotic process; F:protein homodimerization activity; P:positive regulation of mesenchymal cell proliferation; P:positive regulation of tongue muscle cell differentiation; P:muscle tissue morphogenesis; P:mesoderm development; P:muscle cell fate commitment; P:ant…	-
CUFF.6696.2	t-box transcription factor tbx1	79	20	6.27231e-36	85.7%	47	F:sequence-specific DNA binding transcription factor activity; P:thyroid gland development; P:negative regulation of mesenchymal cell apoptotic process; F:protein homodimerization activity; P:positive regulation of mesenchymal cell proliferation; P:positive regulation of tongue muscle cell differentiation; P:muscle tissue morphogenesis; P:mesoderm development; P:muscle cell fate commitment; P:ant…	-
CUFF.6717.1	integral membrane protein gpr137b-like	74	20	1.8233e-42	92.2%	2	C:membrane fraction; C:integral to plasma membrane	-
CUFF.6717.2	integral membrane protein gpr137b-like	74	20	1.8233e-42	92.2%	2	C:membrane fraction; C:integral to plasma membrane	-
CUFF.6716.1	---NA---	103	0			0	-
CUFF.6753.2	---NA---	75	0			0	-
CUFF.6743.1	---NA---	68	0			0	-
CUFF.6762.1	---NA---	83	0			0	-
CUFF.6775.1	---NA---	80	0			0	-
CUFF.6790.1	zinc finger protein 33b	83	20	2.06531e-13	79.9%	11	F:RNA binding; F:zinc ion binding; P:RNA-dependent DNA replication; F:RNA-directed DNA polymerase activity; F:DNA binding; P:negative regulation of transcription from RNA polymerase II promoter; P:negative regulation of DNA binding; F:protein binding; P:positive regulation of transcription, DNA-dependent; F:RNA polymerase II core promoter proximal region sequence-specific DNA binding transcriptio…	EC:2.7.7.49
CUFF.6793.1	IL-23	71	1	4.59604e-06	74.0%	0	-
CUFF.6797.1	---NA---	71	0			0	-
CUFF.6859.2	probable e3 ubiquitin-protein ligase herc4	204	8	0.000756204	55.38%	4	C:cytoplasm; P:spermatogenesis; P:protein ubiquitination; F:ubiquitin-protein ligase activity	EC:6.3.2.19
CUFF.6859.3	probable e3 ubiquitin-protein ligase herc4	204	8	0.000756204	55.38%	4	C:cytoplasm; P:spermatogenesis; P:protein ubiquitination; F:ubiquitin-protein ligase activity	EC:6.3.2.19
CUFF.6859.1	probable e3 ubiquitin-protein ligase herc4	204	8	0.000756204	55.38%	4	C:cytoplasm; P:spermatogenesis; P:protein ubiquitination; F:ubiquitin-protein ligase activity	EC:6.3.2.19
CUFF.6893.1	60 kda heat shock mitochondrial	102	20	8.36219e-21	84.0%	44	P:positive regulation of apoptotic process; C:cell surface; P:positive regulation of interleukin-6 production; F:chaperone binding; C:lipopolysaccharide receptor complex; P:chaperone-mediated protein complex assembly; P:protein refolding; P:positive regulation of interleukin-12 production; P:positive regulation of interferon-gamma production; F:unfolded protein binding; P:positive regulation of m…	EC:3.6.1.3
CUFF.6907.1	IL-23	68	1	0.000665837	80.0%	0	-
CUFF.6984.1	IL-23	85	1	0.000318333	78.0%	0	-
CUFF.6953.1	---NA---	76	0			0	-
CUFF.6955.1	IL-23	87	1	0.0289284	72.0%	0	-
CUFF.6954.2	---NA---	78	0			0	-
CUFF.6954.3	---NA---	78	0			0	-
CUFF.6946.1	retrovirus-related pol polyprotein line-1	87	16	0.139251	68.88%	0	-
CUFF.6947.1	---NA---	67	0			0	-
CUFF.6980.1	---NA---	67	0			0	-
CUFF.6985.1	A3Z2_1	125	1	2.03382e-06	58.0%	0	-
CUFF.6994.1	calcium-activated potassium channel subunit alpha-1-like	214	20	3.70248e-33	100.0%	46	P:positive regulation of apoptotic process; F:protein homodimerization activity; P:neuromuscular process controlling balance; C:apical plasma membrane; C:caveola; P:protein homotetramerization; F:voltage-gated potassium channel activity; P:synaptic transmission; F:metal ion binding; P:saliva secretion; P:sensory perception of sound; P:blood coagulation; P:relaxation of vascular smooth muscle; P:r…	-
CUFF.6994.2	calcium-activated potassium channel subunit alpha-1-like	214	20	3.70248e-33	100.0%	46	P:positive regulation of apoptotic process; F:protein homodimerization activity; P:neuromuscular process controlling balance; C:apical plasma membrane; C:caveola; P:protein homotetramerization; F:voltage-gated potassium channel activity; P:synaptic transmission; F:metal ion binding; P:saliva secretion; P:sensory perception of sound; P:blood coagulation; P:relaxation of vascular smooth muscle; P:r…	-
CUFF.6994.3	calcium-activated potassium channel subunit alpha-1-like isoform 3	124	20	2.34094e-34	99.25%	46	P:positive regulation of apoptotic process; F:protein homodimerization activity; P:neuromuscular process controlling balance; C:apical plasma membrane; C:caveola; P:protein homotetramerization; F:voltage-gated potassium channel activity; P:synaptic transmission; F:metal ion binding; P:saliva secretion; P:sensory perception of sound; P:blood coagulation; P:relaxation of vascular smooth muscle; P:r…	-
CUFF.6993.1	---NA---	90	0			0	-
CUFF.7022.1	anthrax toxin receptor 2	750	20	7.19832e-18	48.6%	8	F:receptor activity; C:integral to membrane; F:metal ion binding; C:endoplasmic reticulum membrane; P:reproductive process; C:extracellular region; F:protein binding; C:plasma membrane
CUFF.7076.5	zinc finger protein 22	97	20	9.10196e-56	92.7%	6	P:odontogenesis; F:zinc ion binding; C:nucleolus; P:regulation of transcription, DNA-dependent; F:DNA binding; C:plasma membrane	-
CUFF.7048.1	---NA---	94	0			0	-
CUFF.7059.1	protocadherin 15	321	20	1.03685e-16	94.4%	20	C:stereocilium; P:startle response; P:actin filament organization; F:calcium ion binding; C:integral to membrane; P:homophilic cell adhesion; P:auditory receptor cell stereocilium organization; P:nonmotile primary cilium assembly; P:detection of mechanical stimulus involved in equilibrioception; C:photoreceptor outer segment; P:detection of mechanical stimulus involved in sensory perception of so…	-
CUFF.7063.1	proteasomal ubiquitin receptor adrm1	111	20	1.78398e-49	97.05%	12	P:positive regulation of endopeptidase activity; P:proteasome assembly; C:proteasome complex; C:nucleolus; F:receptor activity; C:membrane fraction; F:protease binding; P:transcription elongation from RNA polymerase II promoter; F:proteasome binding; F:endopeptidase activator activity; C:cytoplasm; C:integral to plasma membrane	-
CUFF.7159.1	---NA---	123	0			0	-
CUFF.7180.1	IL-23	72	1	1.38909	74.0%	0	-
CUFF.7180.2	IL-23	72	1	1.38909	74.0%	0	-
CUFF.7241.1	---NA---	82	0			0	-
CUFF.7257.2	sh3 and px domain-containing protein 2a	96	20	3.49564e-24	72.9%	3	C:podosome; F:protein binding; P:superoxide metabolic process	-
CUFF.7250.1	---NA---	100	0			0	-
CUFF.7291.1	---NA---	79	0			0	-
CUFF.7319.1	---NA---	68	0			0	-
CUFF.7419.5	---NA---	138	0			0	-
CUFF.7407.1	---NA---	68	0			0	-
CUFF.7421.2	dedicator of cytokinesis protein 1	190	20	3.88117e-105	98.55%	9	C:cytoplasm; F:guanyl-nucleotide exchange factor activity; P:phagocytosis; F:GTP binding; P:cell migration; F:GTPase binding; C:membrane; P:apoptotic process; F:SH3 domain binding	-
CUFF.7421.1	dedicator of cytokinesis protein 1	190	20	3.88117e-105	98.55%	9	C:cytoplasm; F:guanyl-nucleotide exchange factor activity; P:phagocytosis; F:GTP binding; P:cell migration; F:GTPase binding; C:membrane; P:apoptotic process; F:SH3 domain binding	-
CUFF.7434.1	---NA---	70	0			0	-
CUFF.7427.2	---NA---	66	0			0	-
CUFF.7427.4	---NA---	66	0			0	-
CUFF.7427.3	---NA---	66	0			0	-
CUFF.7451.1	rho family gtpase 3	74	20	5.14484e-20	100.0%	8	P:small GTPase mediated signal transduction; C:Golgi membrane; P:actin cytoskeleton organization; P:GTP catabolic process; P:cell adhesion; F:GTPase activity; F:GTP binding; C:plasma membrane	-
CUFF.7461.2	---NA---	114	0			0	-
CUFF.7461.1	IL-23	187	1	1.03031	81.0%	0	-
CUFF.7499.1	ubx domain-containing protein 4	158	7	6.62231e-05	84.43%	5	C:nucleolus; C:endoplasmic reticulum membrane; F:protein binding; C:nuclear envelope; P:response to unfolded protein	-
CUFF.7509.1	transcription factor sox-6- partial	70	5	7.78652e-05	64.6%	0	-
CUFF.7517.1	endonuclease reverse transcriptase	73	20	2.09777e-20	76.75%	0	-
CUFF.7542.1	---NA---	67	0			0	-
CUFF.7545.1	---NA---	77	0			0	-
CUFF.7580.1	---NA---	91	0			0	-
CUFF.7580.2	---NA---	91	0			0	-
CUFF.7588.1	PREDICTED: hypothetical protein LOC100523903	92	1	14.0089	59.0%	0	-
CUFF.7588.2	PREDICTED: hypothetical protein LOC100523903	92	1	14.0089	59.0%	0	-
CUFF.7581.1	myomesin-2	300	20	8.3794e-128	84.2%	3	C:myosin filament; P:muscle contraction; F:structural constituent of muscle	-
CUFF.7601.1	---NA---	94	0			0	-
CUFF.7661.4	sorbin and sh3 domain-containing partial	154	20	1.85825e-23	89.9%	8	C:Z disc; F:structural constituent of cytoskeleton; F:structural constituent of muscle; C:nucleus; F:zinc ion binding; C:actin cytoskeleton; F:cytoskeletal adaptor activity; C:perinuclear region of cytoplasm	-
CUFF.7661.5	sorbin and sh3 domain-containing protein 2 isoform 1	1021	20	0.0	87.7%	5	C:postsynaptic density; C:cytoplasm; C:neuronal cell body; C:cell junction; F:zinc ion binding	-
CUFF.7651.1	cytochrome p450 4v2-like	137	20	6.00712e-60	95.45%	9	C:endoplasmic reticulum membrane; P:response to stimulus; F:electron carrier activity; F:monooxygenase activity; F:heme binding; F:oxidoreductase activity, acting on paired donors, with incorporation or reduction of molecular oxygen; P:visual perception; C:integral to membrane; P:fatty acid omega-oxidation	-
CUFF.7651.2	cytochrome p450 4v2-like	121	20	1.49103e-49	95.55%	9	C:endoplasmic reticulum membrane; P:response to stimulus; F:electron carrier activity; F:monooxygenase activity; F:heme binding; F:oxidoreductase activity, acting on paired donors, with incorporation or reduction of molecular oxygen; P:visual perception; C:integral to membrane; P:fatty acid omega-oxidation	-
CUFF.7651.3	cytochrome p450 4v2-like	121	20	1.49103e-49	95.55%	9	C:endoplasmic reticulum membrane; P:response to stimulus; F:electron carrier activity; F:monooxygenase activity; F:heme binding; F:oxidoreductase activity, acting on paired donors, with incorporation or reduction of molecular oxygen; P:visual perception; C:integral to membrane; P:fatty acid omega-oxidation	-
CUFF.7657.1	transforming acidic coiled-coil-containing protein 1 isoform 2	190	20	7.03878e-104	92.05%	11	P:cerebral cortex development; C:microtubule organizing center; P:regulation of microtubule-based process; P:interkinetic nuclear migration; F:protein domain specific binding; C:intermediate filament cytoskeleton; P:microtubule cytoskeleton organization; P:cell cycle; C:nucleus; P:neurogenesis; P:cell division	-
CUFF.7715.2	---NA---	130	0			0	-
CUFF.7717.1	---NA---	91	0			0	-
CUFF.7713.2	e3 ubiquitin-protein ligase herc2	808	20	0.0	89.5%	8	P:DNA repair; F:zinc ion binding; C:mitochondrial inner membrane; P:spermatogenesis; F:ubiquitin-protein ligase activity; P:protein ubiquitination; F:heme binding; C:nucleus	EC:6.3.2.19
CUFF.7713.1	e3 ubiquitin-protein ligase herc2	808	20	0.0	89.5%	8	P:DNA repair; F:zinc ion binding; C:mitochondrial inner membrane; P:spermatogenesis; F:ubiquitin-protein ligase activity; P:protein ubiquitination; F:heme binding; C:nucleus	EC:6.3.2.19
CUFF.7722.1	IL-23	77	1	0.143687	73.0%	0	-
CUFF.7773.1	---NA---	77	0			0	-
CUFF.7789.1	---NA---	104	0			0	-
CUFF.7789.2	---NA---	104	0			0	-
CUFF.7814.1	---NA---	82	0			0	-
CUFF.7829.1	---NA---	83	0			0	-
CUFF.7867.1	---NA---	82	0			0	-
CUFF.7890.1	---NA---	70	0			0	-
CUFF.7928.1	---NA---	93	0			0	-
CUFF.7905.2	IL-23	79	1	0.0231121	70.0%	0	-
CUFF.7905.1	PREDICTED: hypothetical protein LOC100523903	110	1	3.04473	60.0%	0	-
CUFF.7930.5		377
CUFF.7930.2		2406
CUFF.7930.3		3369
CUFF.7930.1		6900
CUFF.7930.4		6900
CUFF.7932.3		7372
CUFF.7932.2		10805
CUFF.7932.1		10805
CUFF.7932.4	low quality protein: titin	2003	20	0.0	83.75%	39	P:cardiac muscle fiber development; P:forward locomotion; P:striated muscle contraction; F:ankyrin binding; P:platelet activation; P:regulation of protein kinase activity; P:sarcomerogenesis; P:cardiac myofibril assembly; F:protein self-association; F:telethonin binding; P:mitotic chromosome condensation; P:muscle filament sliding; P:response to calcium ion; F:protein tyrosine kinase activity; P:…	EC:2.7.10.0; EC:2.7.11.0
CUFF.7932.6		5519
CUFF.7932.7		5519
CUFF.7932.5		5519
CUFF.7939.3		85
CUFF.7935.1		106
CUFF.7970.1		86
CUFF.8005.1	IL-23	70	1	0.00101948	78.0%	0	-
CUFF.8029.1	dna-binding protein satb2	186	20	4.63357e-24	100.0%	20	P:neuron migration; P:embryonic pattern specification; P:palate development; P:negative regulation of transcription from RNA polymerase II promoter; F:protein binding; P:cartilage development; P:cellular response to organic substance; C:cytoplasm; C:nucleolus; C:transcription factor complex; F:sequence-specific DNA binding; P:chromatin remodeling; C:histone deacetylase complex; C:nuclear matrix; …	-
CUFF.8039.1	---NA---	98	0			0	-
CUFF.8039.2	---NA---	98	0			0	-
CUFF.8046.1	nif3-like protein 1	124	20	2.78977e-27	85.55%	3	P:positive regulation of transcription, DNA-dependent; F:transcription factor binding; C:mitochondrion	-
CUFF.8079.3	amyotrophic lateral sclerosis 2	262	20	7.20566e-153	88.6%	38	F:protein homodimerization activity; P:receptor recycling; C:synaptosome; F:Ran guanyl-nucleotide exchange factor activity; P:behavioral fear response; P:in utero embryonic development; P:positive regulation of Rac protein signal transduction; P:regulation of endosome size; C:growth cone; C:postsynaptic density; P:regulation of Rab GTPase activity; C:protein complex; F:phospholipid binding; P:pro…	-
CUFF.8108.2	polyprotein	72	2	0.000139827	63.0%	0	-
CUFF.8108.4	polyprotein	72	2	0.000139827	63.0%	0	-
CUFF.8108.1	polyprotein	72	2	0.000139827	63.0%	0	-
CUFF.8108.3	polyprotein	72	2	0.000139827	63.0%	0	-
CUFF.8108.5	polyprotein	72	2	0.000139827	63.0%	0	-
CUFF.8089.1	IL-23	104	1	1.78733	76.0%	0	-
CUFF.8132.1	---NA---	125	0			0	-
CUFF.8139.1	---NA---	66	0			0	-
CUFF.8186.4	tns1 protein	236	20	3.33595e-107	78.65%	8	C:cytoplasm; C:cytoskeleton; F:metal ion binding; P:intracellular signal transduction; F:actin binding; C:focal adhesion; P:cell-substrate junction assembly; P:fibroblast migration	-
CUFF.8186.5	tns1 protein	236	20	3.33595e-107	78.65%	8	C:cytoplasm; C:cytoskeleton; F:metal ion binding; P:intracellular signal transduction; F:actin binding; C:focal adhesion; P:cell-substrate junction assembly; P:fibroblast migration	-
CUFF.8188.1	IL-23	73	1	0.000524104	79.0%	0	-
CUFF.8191.1	PREDICTED: hypothetical protein LOC100523903	71	1	1.71052e-05	70.0%	0	-
CUFF.8182.1	hmga2 fusion protein	77	1	0.944694	72.0%	0	-
CUFF.8205.3	speg complex locus	520	20	0.0	94.35%	7	P:muscle organ development; P:negative regulation of cell proliferation; P:muscle cell differentiation; P:protein phosphorylation; F:ATP binding; C:nucleus; F:protein serine/threonine kinase activity	EC:2.7.11.0
CUFF.8205.1	speg complex locus	520	20	0.0	94.35%	7	P:muscle organ development; P:negative regulation of cell proliferation; P:muscle cell differentiation; P:protein phosphorylation; F:ATP binding; C:nucleus; F:protein serine/threonine kinase activity	EC:2.7.11.0
CUFF.8205.2	speg complex locus	520	20	0.0	94.35%	7	P:muscle organ development; P:negative regulation of cell proliferation; P:muscle cell differentiation; P:protein phosphorylation; F:ATP binding; C:nucleus; F:protein serine/threonine kinase activity	EC:2.7.11.0
CUFF.8216.5	speg complex locus	1549	20	0.0	90.95%	7	P:muscle organ development; P:negative regulation of cell proliferation; P:muscle cell differentiation; P:protein phosphorylation; F:ATP binding; C:nucleus; F:protein serine/threonine kinase activity	EC:2.7.11.0
CUFF.8216.7	speg complex locus	1549	20	0.0	90.95%	7	P:muscle organ development; P:negative regulation of cell proliferation; P:muscle cell differentiation; P:protein phosphorylation; F:ATP binding; C:nucleus; F:protein serine/threonine kinase activity	EC:2.7.11.0
CUFF.8216.6	speg complex locus	1549	20	0.0	90.95%	7	P:muscle organ development; P:negative regulation of cell proliferation; P:muscle cell differentiation; P:protein phosphorylation; F:ATP binding; C:nucleus; F:protein serine/threonine kinase activity	EC:2.7.11.0
CUFF.8216.3	speg complex locus	1549	20	0.0	90.95%	7	P:muscle organ development; P:negative regulation of cell proliferation; P:muscle cell differentiation; P:protein phosphorylation; F:ATP binding; C:nucleus; F:protein serine/threonine kinase activity	EC:2.7.11.0
CUFF.8216.2	speg complex locus	1549	20	0.0	90.95%	7	P:muscle organ development; P:negative regulation of cell proliferation; P:muscle cell differentiation; P:protein phosphorylation; F:ATP binding; C:nucleus; F:protein serine/threonine kinase activity	EC:2.7.11.0
CUFF.8216.4	speg complex locus	1664	20	0.0	89.3%	7	P:muscle organ development; P:negative regulation of cell proliferation; P:muscle cell differentiation; P:protein phosphorylation; F:ATP binding; C:nucleus; F:protein serine/threonine kinase activity	EC:2.7.11.0
CUFF.8216.1	speg complex locus	1664	20	0.0	89.3%	7	P:muscle organ development; P:negative regulation of cell proliferation; P:muscle cell differentiation; P:protein phosphorylation; F:ATP binding; C:nucleus; F:protein serine/threonine kinase activity	EC:2.7.11.0
CUFF.8206.1	---NA---	111	0			0	-
CUFF.8218.1	IL-23	74	1	0.000139814	77.0%	0	-
CUFF.8274.2	---NA---	84	0			0	-
CUFF.8274.1	---NA---	84	0			0	-
CUFF.8274.3	---NA---	84	0			0	-
CUFF.8274.4	---NA---	84	0			0	-
CUFF.8285.1	---NA---	94	0			0	-
CUFF.8308.1	PREDICTED: nucleolin-like	222	1	0.228661	100.0%	0	-
CUFF.8308.2	PREDICTED: nucleolin-like	238	2	1.34602e-10	100.0%	2	F:nucleic acid binding; F:nucleotide binding
CUFF.8296.1	---NA---	67	0			0	-
CUFF.8354.1	---NA---	68	0			0	-
CUFF.8404.1	and pleckstrin domain-containing protein 2-like	103	5	4.08514e-08	76.0%	12	C:cytoplasm; C:extrinsic to membrane; C:cytoskeleton; F:cytoskeletal protein binding; F:phospholipid binding; F:Rho guanyl-nucleotide exchange factor activity; P:regulation of Rho protein signal transduction; C:intracellular; P:Rac protein signal transduction; P:axon guidance; P:neuron remodeling; C:cytosol
CUFF.8408.1	---NA---	82	0			0	-
CUFF.8409.1	and pleckstrin domain-containing protein 2	172	20	2.01666e-108	83.1%	10	F:Rho guanyl-nucleotide exchange factor activity; F:cytoskeletal protein binding; P:axon guidance; C:cytosol; C:extrinsic to membrane; C:cytoskeleton; F:phospholipid binding; P:regulation of Rho protein signal transduction; P:neuron remodeling; P:Rac protein signal transduction	-
CUFF.8409.2	and pleckstrin domain-containing protein 2	172	20	2.01666e-108	83.1%	10	F:Rho guanyl-nucleotide exchange factor activity; F:cytoskeletal protein binding; P:axon guidance; C:cytosol; C:extrinsic to membrane; C:cytoskeleton; F:phospholipid binding; P:regulation of Rho protein signal transduction; P:neuron remodeling; P:Rac protein signal transduction	-
CUFF.8411.1	and pleckstrin domain-containing protein 2	395	13	2.51729e-84	65.0%	0	-
CUFF.8416.1	---NA---	84	0			0	-
CUFF.8456.1	---NA---	83	0			0	-
CUFF.8456.2	---NA---	83	0			0	-
CUFF.8459.1	IL-23	92	1	0.0140557	80.0%	0	-
CUFF.8460.1	---NA---	68	0			0	-
CUFF.8461.1	golgi phosphoprotein 3	100	20	3.36847e-60	100.0%	12	C:cytosol; P:regulation of mitochondrion organization; C:Golgi cisterna membrane; C:nuclear membrane; F:lipid binding; C:endosome; C:mitochondrial intermembrane space; P:positive regulation of TOR signaling cascade; F:protein binding; C:trans-Golgi network; P:cell proliferation; C:plasma membrane	-
CUFF.8462.1	pdz domain-containing protein 2	188	20	1.80144e-09	92.9%	10	C:cell-cell junction; P:intracellular signal transduction; C:synaptosome; F:protein binding; C:apical part of cell; P:cell adhesion; C:extracellular region; C:postsynaptic density; C:nucleus; C:endoplasmic reticulum	-
CUFF.8464.1	myotubularin-related protein 12	194	20	4.68565e-107	95.4%	3	P:dephosphorylation; F:phosphatase activity; C:cytoplasm	EC:3.1.3.0
CUFF.8465.1	IL-23	104	1	0.000983157	86.0%	0	-
CUFF.8466.1	zinc finger rna-binding protein	74	20	1.51081e-36	98.85%	8	C:cytoplasm; C:nucleolus; F:DNA binding; F:RNA binding; F:protein binding; P:multicellular organismal development; C:chromosome; F:zinc ion binding	-
CUFF.8477.1	---NA---	67	0			0	-
CUFF.8476.1	zinc finger rna-binding protein	72	20	1.27942e-31	91.45%	8	C:cytoplasm; C:nucleolus; F:DNA binding; F:RNA binding; F:protein binding; P:multicellular organismal development; C:chromosome; F:zinc ion binding	-
CUFF.8476.2	---NA---	74	0			0	-
CUFF.8467.1	myotubularin-related protein 12	108	20	1.45906e-58	97.65%	3	P:dephosphorylation; F:phosphatase activity; C:cytoplasm	EC:3.1.3.0
CUFF.8489.1	---NA---	67	0			0	-
CUFF.8523.2	wd repeat-containing protein 70	87	20	1.79846e-47	95.0%	4	F:hydrolase activity, hydrolyzing O-glycosyl compounds; P:carbohydrate metabolic process; P:skeletal system development; P:nervous system development	EC:3.2.1.0
CUFF.8503.1	glial cell derived neurotrophic factor	159	20	3.08979e-92	98.2%	23	P:negative regulation of neuron apoptotic process; F:protein homodimerization activity; P:postsynaptic membrane organization; P:axon guidance; P:negative regulation of extrinsic apoptotic signaling pathway in absence of ligand; P:enteric nervous system development; F:growth factor activity; P:positive regulation of dopamine secretion; ; P:regulation of dopamine uptake involved in synaptic transmi…	-
CUFF.8501.1	---NA---	86	0			0	-
CUFF.8513.2	glial cell line-derived neurotrophic factor isoform 1	88	20	1.42532e-20	96.7%	31	P:negative regulation of neuron apoptotic process; F:protein homodimerization activity; P:postsynaptic membrane organization; F:glial cell line-derived neurotrophic factor receptor binding; P:axon guidance; P:negative regulation of extrinsic apoptotic signaling pathway in absence of ligand; P:midbrain development; P:enteric nervous system development; F:growth factor activity; P:cellular response…	-
CUFF.8549.1	PREDICTED: hypothetical protein LOC100523870	109	1	1.0404e-12	100.0%	0	-
CUFF.8549.2	PREDICTED: hypothetical protein LOC100523870	109	1	1.0404e-12	100.0%	0	-
CUFF.8543.1	IL-23	67	1	0.010379	83.0%	0	-
CUFF.8553.1	potassium sodium hyperpolarization-activated cyclic nucleotide-gated channel 1	259	20	3.99192e-95	90.8%	13	P:apical protein localization; P:retinal cone cell development; F:voltage-gated potassium channel activity; P:regulation of ion transmembrane transport; C:axon; C:integral to membrane; C:dendrite; F:cAMP binding; P:sodium ion transmembrane transport; P:potassium ion transmembrane transport; P:synaptic transmission; F:sodium channel activity; C:plasma membrane	-
CUFF.8576.1	---NA---	100	0			0	-
CUFF.8585.2	IL-23	97	1	96.3822	80.0%	0	-
CUFF.8585.1	IL-23	97	1	96.3822	80.0%	0	-
CUFF.8636.1	---NA---	83	0			0	-
CUFF.8636.2	---NA---	83	0			0	-
CUFF.8636.3	---NA---	83	0			0	-
CUFF.8636.4	IL-23	69	1	16.1506	71.0%	0	-
CUFF.8636.5	IL-23	69	1	16.1506	71.0%	0	-
CUFF.8636.6	---NA---	99	0			0	-
CUFF.8636.7	IL-23	69	1	16.1506	71.0%	0	-
CUFF.8636.8	IL-23	69	1	16.1506	71.0%	0	-
CUFF.8636.9	---NA---	99	0			0	-
CUFF.8636.10	IL-23	69	1	16.1506	71.0%	0	-
CUFF.8651.1	splicing regulatory glutamine lysine-rich protein 1	418	20	2.92555e-112	99.05%	7	C:nucleolus; P:RNA splicing; F:nucleic acid binding; C:spliceosomal complex; P:mRNA processing; C:mitochondrion; F:nucleotide binding	-
CUFF.8651.2	splicing regulatory glutamine lysine-rich protein 1	418	20	2.92555e-112	99.05%	7	C:nucleolus; P:RNA splicing; F:nucleic acid binding; C:spliceosomal complex; P:mRNA processing; C:mitochondrion; F:nucleotide binding	-
CUFF.8651.3	splicing regulatory glutamine lysine-rich protein 1 isoform 2	398	20	2.7666e-104	99.0%	7	C:nucleolus; P:RNA splicing; F:nucleic acid binding; C:spliceosomal complex; P:mRNA processing; C:mitochondrion; F:nucleotide binding	-
CUFF.8654.1	phosphatidylinositol 3-kinase regulatory subunit alpha	117	20	5.90163e-44	97.65%	73	P:positive regulation of apoptotic process; P:negative regulation of smooth muscle cell proliferation; P:glucose metabolic process; C:synaptosome; P:negative regulation of osteoclast differentiation; F:phosphatidylinositol 3-kinase binding; P:response to dexamethasone stimulus; P:response to nutrient; F:protein C-terminus binding; P:positive regulation of establishment of protein localization to …	EC:2.7.1.137
CUFF.8654.2	phosphatidylinositol 3-kinase regulatory subunit alpha	117	20	5.90163e-44	97.65%	73	P:positive regulation of apoptotic process; P:negative regulation of smooth muscle cell proliferation; P:glucose metabolic process; C:synaptosome; P:negative regulation of osteoclast differentiation; F:phosphatidylinositol 3-kinase binding; P:response to dexamethasone stimulus; P:response to nutrient; F:protein C-terminus binding; P:positive regulation of establishment of protein localization to …	EC:2.7.1.137
CUFF.8654.3	phosphatidylinositol 3-kinase regulatory subunit alpha isoform 1	135	20	1.38559e-43	98.45%	73	P:positive regulation of apoptotic process; P:negative regulation of smooth muscle cell proliferation; P:glucose metabolic process; C:synaptosome; P:negative regulation of osteoclast differentiation; F:phosphatidylinositol 3-kinase binding; P:response to dexamethasone stimulus; P:response to nutrient; F:protein C-terminus binding; P:positive regulation of establishment of protein localization to …	EC:2.7.1.137
CUFF.8654.4	phosphatidylinositol 3-kinase regulatory subunit alpha	117	20	5.90163e-44	97.65%	73	P:positive regulation of apoptotic process; P:negative regulation of smooth muscle cell proliferation; P:glucose metabolic process; C:synaptosome; P:negative regulation of osteoclast differentiation; F:phosphatidylinositol 3-kinase binding; P:response to dexamethasone stimulus; P:response to nutrient; F:protein C-terminus binding; P:positive regulation of establishment of protein localization to …	EC:2.7.1.137
CUFF.8654.5	phosphatidylinositol 3-kinase regulatory subunit alpha isoform 1	135	20	1.38559e-43	98.45%	73	P:positive regulation of apoptotic process; P:negative regulation of smooth muscle cell proliferation; P:glucose metabolic process; C:synaptosome; P:negative regulation of osteoclast differentiation; F:phosphatidylinositol 3-kinase binding; P:response to dexamethasone stimulus; P:response to nutrient; F:protein C-terminus binding; P:positive regulation of establishment of protein localization to …	EC:2.7.1.137
CUFF.8648.1	---NA---	91	0			0	-
CUFF.8652.1	IL-23	131	1	0.0214391	81.0%	0	-
CUFF.8678.1	---NA---	90	0			0	-
CUFF.8694.1	---NA---	79	0			0	-
CUFF.8705.1	---NA---	104	0			0	-
CUFF.8715.3	---NA---	89	0			0	-
CUFF.8709.1	---NA---	116	0			0	-
CUFF.8725.1	---NA---	75	0			0	-
CUFF.8735.1	endonuclease reverse transcriptase	80	20	0.012713	71.3%	25	F:low-density lipoprotein particle binding; F:cholesterol binding; P:negative regulation of lipid storage; P:acute-phase response; P:protein polymerization; P:response to hypoxia; F:protein homodimerization activity; P:aging; P:negative regulation of macrophage derived foam cell differentiation; F:protein binding; P:response to lead ion; F:metal ion binding; P:complement activation, classical pat…
CUFF.8762.1	transposon-derived buster3 transposase-like protein isoform 1	594	20	0.0	94.6%	2	F:nucleic acid binding; F:protein dimerization activity
CUFF.8793.4	delta-sarcoglycan-like isoform 2	116	1	5.04082e-09	66.0%	0	-
CUFF.8778.1	PREDICTED: hypothetical protein LOC100523903	116	1	0.169834	56.0%	0	-
CUFF.8806.1	IL-23	99	1	16.8533	79.0%	0	-
CUFF.8807.1	PREDICTED: hypothetical protein LOC100523903	101	1	0.00110311	70.0%	0	-
CUFF.8810.1	secreted acidic cysteine rich isoform cra_b	110	20	5.12975e-70	98.9%	27	P:cellular response to growth factor stimulus; P:lung development; P:platelet activation; P:ossification; P:response to L-ascorbic acid; F:calcium ion binding; P:response to ethanol; C:basement membrane; P:heart development; C:extracellular space; C:platelet alpha granule lumen; F:extracellular matrix binding; P:response to peptide hormone stimulus; P:response to glucocorticoid stimulus; F:collag…	-
CUFF.8814.1	hypothetical protein OsI_05623	121	1	0.00344691	70.0%	0	-
CUFF.8825.1	---NA---	71	0			0	-
CUFF.8828.1	---NA---	73	0			0	-
CUFF.8857.1	tumor suppressor candidate 3	87	20	3.94662e-06	99.4%	11	C:oligosaccharyltransferase complex; P:magnesium ion transport; P:protein N-linked glycosylation via asparagine; C:mitochondrion; F:magnesium ion transmembrane transporter activity; P:cell redox homeostasis; P:cognition; P:post-translational protein modification; P:ion transmembrane transport; F:dolichyl-diphosphooligosaccharide-protein glycotransferase activity; C:integral to plasma membrane	EC:2.4.1.119
CUFF.8857.2	tumor suppressor candidate 3	87	20	3.94662e-06	99.4%	11	C:oligosaccharyltransferase complex; P:magnesium ion transport; P:protein N-linked glycosylation via asparagine; C:mitochondrion; F:magnesium ion transmembrane transporter activity; P:cell redox homeostasis; P:cognition; P:post-translational protein modification; P:ion transmembrane transport; F:dolichyl-diphosphooligosaccharide-protein glycotransferase activity; C:integral to plasma membrane	EC:2.4.1.119
CUFF.8855.1	p40	88	20	1.38833e-25	76.5%	4	P:oxidation-reduction process; F:oxidoreductase activity; F:copper ion binding; P:platelet activation
CUFF.8859.1	microtubule-associated tumor suppressor 1 homolog isoform 1	104	20	5.60686e-62	98.2%	7	C:microtubule organizing center; C:spindle; C:Golgi apparatus; C:mitochondrion; C:microtubule; C:nucleus; C:plasma membrane	-
CUFF.8864.1	pericentriolar material 1	117	20	5.48806e-15	100.0%	24	C:nonmotile primary cilium; F:transcription corepressor activity; F:zinc ion binding; P:centrosome organization; P:transcription from RNA polymerase II promoter; C:nuclear speck; P:neuronal stem cell maintenance; C:nuclear membrane; P:negative regulation of transcription, DNA-dependent; C:nucleolus; C:cytosol; P:protein localization to centrosome; C:centriolar satellite; P:DNA methylation; F:iden…	-
CUFF.8868.1	pericentriolar material 1 protein	188	20	3.99964e-71	95.45%	10	P:protein localization to centrosome; P:neuronal stem cell maintenance; P:microtubule anchoring at centrosome; C:nuclear membrane; P:interkinetic nuclear migration; P:negative regulation of neurogenesis; P:centrosome organization; C:centriolar satellite; P:cilium assembly; C:pericentriolar material	-
CUFF.8895.2	heparan-alpha-glucosaminide n-acetyltransferase	121	20	3.76212e-27	93.65%	5	P:lysosomal transport; F:heparan-alpha-glucosaminide N-acetyltransferase activity; C:lysosomal membrane; P:protein oligomerization; C:integral to membrane	EC:2.3.1.78
CUFF.8910.2	heparan-alpha-glucosaminide n-acetyltransferase	200	20	5.67978e-74	92.0%	5	P:lysosomal transport; F:heparan-alpha-glucosaminide N-acetyltransferase activity; C:lysosomal membrane; P:protein oligomerization; C:integral to membrane	EC:2.3.1.78
CUFF.8910.1	heparan-alpha-glucosaminide n-acetyltransferase	200	20	5.67978e-74	92.0%	5	P:lysosomal transport; F:heparan-alpha-glucosaminide N-acetyltransferase activity; C:lysosomal membrane; P:protein oligomerization; C:integral to membrane	EC:2.3.1.78
CUFF.8877.1	---NA---	66	0			0	-
CUFF.8896.1	---NA---	86	0			0	-
CUFF.8934.1	novel protein	96	20	7.48891e-09	80.9%	0	-
CUFF.8935.1	novel protein	176	20	1.5581e-115	84.05%	0	-
CUFF.8943.1	retrovirus-related pol polyprotein line-1	72	20	6.72571e-14	74.55%	3	F:RNA binding; F:RNA-directed DNA polymerase activity; P:RNA-dependent DNA replication	EC:2.7.7.49
CUFF.8967.1	---NA---	95	0			0	-
CUFF.8975.1	---NA---	96	0			0	-
CUFF.8981.1	---NA---	85	0			0	-
CUFF.8982.1	---NA---	82	0			0	-
CUFF.9010.1	ral gtpase-activating protein subunit alpha-2	952	20	0.0	93.25%	6	C:cytosol; P:regulation of exocyst localization; P:activation of Ral GTPase activity; F:protein heterodimerization activity; F:Ral GTPase activator activity; C:nucleus	-
CUFF.9010.2	ral gtpase-activating protein subunit alpha-2	888	20	0.0	93.2%	6	C:cytosol; P:regulation of exocyst localization; P:activation of Ral GTPase activity; F:protein heterodimerization activity; F:Ral GTPase activator activity; C:nucleus	-
CUFF.9010.3	ral gtpase-activating protein subunit alpha-2	287	20	3.39775e-137	95.35%	6	C:cytosol; P:regulation of exocyst localization; P:activation of Ral GTPase activity; F:protein heterodimerization activity; F:Ral GTPase activator activity; C:nucleus	-
CUFF.9018.1	---NA---	109	0			0	-
CUFF.9045.1	ring finger protein 24	72	20	7.78467e-20	98.05%	3	C:Golgi membrane; C:integral to membrane; F:zinc ion binding	-
CUFF.9045.2	ring finger protein 24	74	20	7.29191e-19	97.85%	3	C:Golgi membrane; C:integral to membrane; F:zinc ion binding	-
CUFF.9024.1	---NA---	98	0			0	-
CUFF.9039.1	---NA---	85	0			0	-
CUFF.9039.2	---NA---	85	0			0	-
CUFF.9041.1	inosine triphosphate pyrophosphatase	77	20	1.0281e-40	90.75%	6	C:cytoplasm; P:ITP catabolic process; F:metal ion binding; P:chromosome organization; F:dITP diphosphatase activity; F:nucleotide binding	-
CUFF.9067.1	---NA---	103	0			0	-
CUFF.9072.1	---NA---	71	0			0	-
CUFF.9073.1	---NA---	76	0			0	-
CUFF.9096.1	---NA---	113	0			0	-
CUFF.9163.1	---NA---	73	0			0	-
CUFF.9167.1	PREDICTED: hypothetical protein LOC100523903	70	1	99.7725	60.0%	0	-
CUFF.9114.1	wd repeat-containing protein on y chromosome	170	20	9.18096e-56	81.6%	1	F:calcium ion binding	-
CUFF.9132.14	wd repeat-containing protein on y chromosome	314	20	1.97099e-109	76.45%	1	F:calcium ion binding	-
CUFF.9132.15	wd repeat-containing protein on y chromosome	314	20	1.97099e-109	76.45%	1	F:calcium ion binding	-
CUFF.9138.1	zinc finger protein 341	116	20	3.29586e-46	100.0%	4	C:nucleolus; F:DNA binding; F:zinc ion binding; P:regulation of transcription, DNA-dependent	-
CUFF.9138.2	zinc finger protein 341	116	20	3.29586e-46	100.0%	4	C:nucleolus; F:DNA binding; F:zinc ion binding; P:regulation of transcription, DNA-dependent	-
CUFF.9153.1	---NA---	73	0			0	-
CUFF.9179.1	---NA---	99	0			0	-
CUFF.9190.1	---NA---	83	0			0	-
CUFF.9192.1	---NA---	74	0			0	-
CUFF.9193.1	IL-23	81	1	0.273844	70.0%	0	-
CUFF.9216.2	---NA---	69	0			0	-
CUFF.9229.2	---NA---	100	0			0	-
CUFF.9236.1	---NA---	138	0			0	-
CUFF.9291.1	serine threonine kinase 4	161	20	1.9458e-21	100.0%	25	P:patterning of blood vessels; P:intracellular protein kinase cascade; P:neural tube formation; P:central nervous system development; P:negative regulation of organ growth; P:negative regulation of canonical Wnt receptor signaling pathway; P:cell morphogenesis; C:cytosol; P:protein autophosphorylation; P:primitive hemopoiesis; P:negative regulation of cell proliferation; P:peptidyl-serine phospho…	EC:2.7.11.0
CUFF.9354.1	---NA---	76	0			0	-
CUFF.9350.1	---NA---	79	0			0	-
CUFF.9390.1	---NA---	77	0			0	-
CUFF.9391.1	---NA---	119	0			0	-
CUFF.9400.1	---NA---	76	0			0	-
CUFF.9411.1	---NA---	73	0			0	-
CUFF.9429.1	---NA---	71	0			0	-
CUFF.9434.1	A3Z2_1	86	1	37.9299	49.0%	0	-
CUFF.9434.2	---NA---	82	0			0	-
CUFF.9435.1	---NA---	82	0			0	-
CUFF.9433.1	---NA---	75	0			0	-
CUFF.9468.1	---NA---	71	0			0	-
CUFF.9469.1	histone-lysine n-methyltransferase mll3	451	20	1.37144e-129	73.5%	7	C:histone methyltransferase complex; F:histone methyltransferase activity (H3-K4 specific); F:metal ion binding; P:histone H3-K4 methylation; F:protein binding; P:regulation of cellular process; P:transcription, DNA-dependent	-
CUFF.9482.1	---NA---	97	0			0	-
CUFF.9511.1	imap family member 7	173	20	1.41967e-106	72.2%	1	F:GTP binding
CUFF.9538.1	---NA---	95	0			0	-
CUFF.9571.6	homeodomain-interacting protein kinase 2	210	20	7.44982e-87	82.0%	42	P:embryonic retina morphogenesis in camera-type eye; P:smoothened signaling pathway; P:negative regulation of neuron apoptotic process; F:protein serine/threonine kinase activity; P:PML body organization; F:virion binding; P:positive regulation of cell proliferation; P:positive regulation of protein binding; P:anterior/posterior pattern specification; P:positive regulation of sequence-specific DN…	EC:2.7.11.0
CUFF.9571.7	homeodomain-interacting protein kinase 2	167	20	7.29842e-107	82.35%	42	P:embryonic retina morphogenesis in camera-type eye; P:smoothened signaling pathway; P:negative regulation of neuron apoptotic process; F:protein serine/threonine kinase activity; P:PML body organization; F:virion binding; P:positive regulation of cell proliferation; P:positive regulation of protein binding; P:anterior/posterior pattern specification; P:positive regulation of sequence-specific DN…	EC:2.7.11.0
CUFF.9581.1	myotrophin	146	20	1.9636e-55	96.6%	18	P:positive regulation of cell growth; P:positive regulation of cardiac muscle hypertrophy; F:protein binding; P:positive regulation of macromolecule biosynthetic process; P:catecholamine metabolic process; P:regulation of barbed-end actin filament capping; P:striated muscle cell differentiation; C:cytosol; P:skeletal muscle tissue regeneration; C:axon; P:regulation of translation; C:F-actin cappi…	-
CUFF.9581.2	myotrophin	146	20	1.9636e-55	96.6%	18	P:positive regulation of cell growth; P:positive regulation of cardiac muscle hypertrophy; F:protein binding; P:positive regulation of macromolecule biosynthetic process; P:catecholamine metabolic process; P:regulation of barbed-end actin filament capping; P:striated muscle cell differentiation; C:cytosol; P:skeletal muscle tissue regeneration; C:axon; P:regulation of translation; C:F-actin cappi…	-
CUFF.9587.1	ccr4-not transcription complex subunit 4	230	20	5.48545e-125	96.4%	10	C:cytosol; F:RNA binding; F:zinc ion binding; P:nuclear-transcribed mRNA poly(A) tail shortening; P:regulation of transcription, DNA-dependent; F:ubiquitin-protein ligase activity; F:protein binding; P:protein autoubiquitination; F:nucleotide binding; C:nucleus	EC:6.3.2.19
CUFF.9632.1	A3Z2_1	79	1	0.126034	60.0%	0	-
CUFF.9610.1	plexin-a4 isoform 1	236	20	1.34796e-164	98.5%	16	P:semaphorin-plexin signaling pathway; P:facial nerve morphogenesis; C:semaphorin receptor complex; C:integral to membrane; C:intracellular; P:regulation of negative chemotaxis; P:chemorepulsion of branchiomotor axon; F:receptor activity; P:anterior commissure morphogenesis; P:trigeminal nerve morphogenesis; P:glossopharyngeal nerve morphogenesis; P:postganglionic parasympathetic nervous system d…	-
CUFF.9620.1	---NA---	84	0			0	-
CUFF.9643.5	---NA---	123	0			0	-
CUFF.9644.1	---NA---	88	0			0	-
CUFF.9643.6	---NA---	123	0			0	-
CUFF.9668.2	---NA---	89	0			0	-
CUFF.9690.1	---NA---	93	0			0	-
CUFF.9728.1	---NA---	80	0			0	-
CUFF.9753.1	IL-23	81	1	2.72273	73.0%	0	-
CUFF.9753.2	IL-23	81	1	2.72273	73.0%	0	-
CUFF.9762.1	orf2	89	20	1.52247e-31	80.95%	3	F:RNA binding; F:RNA-directed DNA polymerase activity; P:RNA-dependent DNA replication	EC:2.7.7.49
CUFF.9770.1	---NA---	97	0			0	-
CUFF.9789.1	calcium calmodulin-dependent 3 -cyclic nucleotide phosphodiesterase 1c isoform 3	204	20	1.21735e-41	94.45%	17	P:neurotrophin TRK receptor signaling pathway; P:cAMP catabolic process; F:calcium- and calmodulin-regulated 3',5'-cyclic-GMP phosphodiesterase activity; P:activation of phospholipase C activity; P:response to calcium ion; F:calmodulin-dependent cyclic-nucleotide phosphodiesterase activity; P:negative regulation of insulin secretion; P:epidermal growth factor receptor signaling pathway; C:cytosol…	-
CUFF.9814.2	protein fam188b	155	20	5.23979e-71	82.45%	3	F:molecular_function; P:biological_process; C:cellular_component
CUFF.9814.1	protein fam188b	209	20	4.13474e-96	79.4%	0	-
CUFF.9813.1	---NA---	71	0			0	-
CUFF.9820.1	upf0452 protein c7orf41 homolog	68	20	5.53568e-11	88.25%	3	F:molecular_function; P:biological_process; C:cellular_component
CUFF.9842.3	---NA---	129	0			0	-
CUFF.9826.1	---NA---	71	0			0	-
CUFF.9895.1	heterogeneous nuclear ribonucleoproteins a2 b1 isoform 2	353	20	6.44325e-123	99.85%	11	C:nucleolus; P:RNA transport; F:pre-mRNA intronic binding; P:negative regulation of mRNA splicing, via spliceosome; F:single-stranded telomeric DNA binding; C:heterogeneous nuclear ribonucleoprotein complex; F:protein binding; F:nucleotide binding; C:catalytic step 2 spliceosome; C:nucleoplasm; C:cytoplasm	-
CUFF.9895.2	heterogeneous nuclear ribonucleoproteins a2 b1 isoform 2	353	20	6.44325e-123	99.85%	11	C:nucleolus; P:RNA transport; F:pre-mRNA intronic binding; P:negative regulation of mRNA splicing, via spliceosome; F:single-stranded telomeric DNA binding; C:heterogeneous nuclear ribonucleoprotein complex; F:protein binding; F:nucleotide binding; C:catalytic step 2 spliceosome; C:nucleoplasm; C:cytoplasm	-
CUFF.9895.3	heterogeneous nuclear ribonucleoproteins a2 b1 isoform 2	316	20	4.53521e-124	99.85%	11	C:nucleolus; P:RNA transport; F:pre-mRNA intronic binding; P:negative regulation of mRNA splicing, via spliceosome; F:single-stranded telomeric DNA binding; C:heterogeneous nuclear ribonucleoprotein complex; F:protein binding; F:nucleotide binding; C:catalytic step 2 spliceosome; C:nucleoplasm; C:cytoplasm	-
CUFF.9895.4	heterogeneous nuclear ribonucleoproteins a2 b1 isoform 2	353	20	6.44325e-123	99.85%	11	C:nucleolus; P:RNA transport; F:pre-mRNA intronic binding; P:negative regulation of mRNA splicing, via spliceosome; F:single-stranded telomeric DNA binding; C:heterogeneous nuclear ribonucleoprotein complex; F:protein binding; F:nucleotide binding; C:catalytic step 2 spliceosome; C:nucleoplasm; C:cytoplasm	-
CUFF.9895.5	heterogeneous nuclear ribonucleoproteins a2 b1 isoform 2	353	20	6.44325e-123	99.85%	11	C:nucleolus; P:RNA transport; F:pre-mRNA intronic binding; P:negative regulation of mRNA splicing, via spliceosome; F:single-stranded telomeric DNA binding; C:heterogeneous nuclear ribonucleoprotein complex; F:protein binding; F:nucleotide binding; C:catalytic step 2 spliceosome; C:nucleoplasm; C:cytoplasm	-
CUFF.9895.6	heterogeneous nuclear ribonucleoproteins a2 b1 isoform 2	353	20	6.44325e-123	99.85%	11	C:nucleolus; P:RNA transport; F:pre-mRNA intronic binding; P:negative regulation of mRNA splicing, via spliceosome; F:single-stranded telomeric DNA binding; C:heterogeneous nuclear ribonucleoprotein complex; F:protein binding; F:nucleotide binding; C:catalytic step 2 spliceosome; C:nucleoplasm; C:cytoplasm	-
CUFF.9895.7	heterogeneous nuclear ribonucleoproteins a2 b1 isoform 2	353	20	6.44325e-123	99.85%	11	C:nucleolus; P:RNA transport; F:pre-mRNA intronic binding; P:negative regulation of mRNA splicing, via spliceosome; F:single-stranded telomeric DNA binding; C:heterogeneous nuclear ribonucleoprotein complex; F:protein binding; F:nucleotide binding; C:catalytic step 2 spliceosome; C:nucleoplasm; C:cytoplasm	-
CUFF.9895.8	heterogeneous nuclear ribonucleoproteins a2 b1 isoform 2	353	20	6.44325e-123	99.85%	11	C:nucleolus; P:RNA transport; F:pre-mRNA intronic binding; P:negative regulation of mRNA splicing, via spliceosome; F:single-stranded telomeric DNA binding; C:heterogeneous nuclear ribonucleoprotein complex; F:protein binding; F:nucleotide binding; C:catalytic step 2 spliceosome; C:nucleoplasm; C:cytoplasm	-
CUFF.9895.9	heterogeneous nuclear ribonucleoproteins a2 b1 isoform 2	353	20	6.44325e-123	99.85%	11	C:nucleolus; P:RNA transport; F:pre-mRNA intronic binding; P:negative regulation of mRNA splicing, via spliceosome; F:single-stranded telomeric DNA binding; C:heterogeneous nuclear ribonucleoprotein complex; F:protein binding; F:nucleotide binding; C:catalytic step 2 spliceosome; C:nucleoplasm; C:cytoplasm	-
CUFF.9863.1	mitochondrial carrier homolog 2	83	20	4.16691e-33	64.15%	2	C:membrane; C:mitochondrion	-
CUFF.9894.5	IL-23	102	1	3.4E-7	73.0%	0	-
CUFF.9894.1	IL-23	102	1	3.4E-7	73.0%	0	-
CUFF.9894.4	IL-23	102	1	3.4E-7	73.0%	0	-
CUFF.9897.1	---NA---	77	0			0	-
CUFF.9880.1	---NA---	68	0			0	-
CUFF.9886.1	---NA---	68	0			0	-
CUFF.9916.1	calcium calmodulin-dependent protein kinase type ii subunit beta isoform 2	190	15	7.36427e-08	77.4%	28	P:regulation of synapse structural plasticity; P:regulation of long-term neuronal synaptic plasticity; P:neuromuscular process controlling balance; P:G1/S transition of mitotic cell cycle; C:sarcoplasmic reticulum; P:positive regulation of dendritic spine morphogenesis; P:regulation of synaptic transmission, cholinergic; C:cytosol; P:inhibitory G-protein coupled receptor phosphorylation; C:nucleo…	EC:2.7.11.17
CUFF.9916.2	calcium calmodulin-dependent protein kinase type ii subunit beta isoform 2	190	15	7.36427e-08	77.4%	28	P:regulation of synapse structural plasticity; P:regulation of long-term neuronal synaptic plasticity; P:neuromuscular process controlling balance; P:G1/S transition of mitotic cell cycle; C:sarcoplasmic reticulum; P:positive regulation of dendritic spine morphogenesis; P:regulation of synaptic transmission, cholinergic; C:cytosol; P:inhibitory G-protein coupled receptor phosphorylation; C:nucleo…	EC:2.7.11.17
CUFF.9916.3	calcium calmodulin-dependent protein kinase type ii subunit beta	102	9	8.02548e-09	96.44%	16	F:calmodulin-dependent protein kinase activity; P:calcium ion transport; P:regulation of synaptic transmission, cholinergic; C:cytosol; P:protein autophosphorylation; P:peptidyl-serine phosphorylation; C:spindle midzone; P:inhibitory G-protein coupled receptor phosphorylation; P:induction of apoptosis in response to chemical stimulus; P:G1/S transition of mitotic cell cycle; P:response to cadmium…	EC:2.7.11.17
CUFF.9931.1	tigger transposable element-derived protein 1-like	272	20	7.25215e-30	61.8%	1	F:nucleic acid binding	-
CUFF.9931.2	tigger transposable element-derived protein 1-like	272	20	7.25215e-30	61.8%	1	F:nucleic acid binding	-
CUFF.9931.3	tigger transposable element-derived protein 1-like	272	20	7.25215e-30	61.8%	1	F:nucleic acid binding	-
CUFF.9931.4	tigger transposable element-derived protein 1-like	272	20	7.25215e-30	61.8%	1	F:nucleic acid binding	-
CUFF.9936.1	endonuclease reverse transcriptase	138	20	1.8366e-09	71.7%	1	F:catalytic activity	-
CUFF.9938.1	---NA---	85	0			0	-
CUFF.9943.1	hypothetical protein OsI_05623	84	1	0.0314386	69.0%	0	-
CUFF.9967.1	protein znf783	294	20	7.64096e-88	92.7%	4	F:DNA binding; C:nucleus; F:zinc ion binding; P:regulation of transcription, DNA-dependent	-
CUFF.9967.2	protein znf783	294	20	7.64096e-88	92.7%	4	F:DNA binding; C:nucleus; F:zinc ion binding; P:regulation of transcription, DNA-dependent	-
CUFF.9967.3	protein znf783	294	20	7.64096e-88	92.7%	4	F:DNA binding; C:nucleus; F:zinc ion binding; P:regulation of transcription, DNA-dependent	-
CUFF.9963.1	---NA---	76	0			0	-
CUFF.10001.1	anoctamin-1	223	20	6.28402e-36	95.3%	7	C:cytoplasm; P:ion transmembrane transport; C:plasma membrane; F:intracellular calcium activated chloride channel activity; P:trachea development; P:chloride transport; C:chloride channel complex	-
CUFF.10018.1	cortactin	242	20	8.41224e-77	100.0%	8	F:proline-rich region binding; C:cytoskeleton; C:soluble fraction; C:lamellipodium; C:ruffle; C:cell cortex; P:brain development; P:receptor-mediated endocytosis	-
CUFF.10018.2	cortactin	242	20	8.41224e-77	100.0%	8	F:proline-rich region binding; C:cytoskeleton; C:soluble fraction; C:lamellipodium; C:ruffle; C:cell cortex; P:brain development; P:receptor-mediated endocytosis	-
CUFF.10007.1	cortactin	92	20	1.25659e-23	96.15%	8	F:proline-rich region binding; C:cytoskeleton; C:soluble fraction; C:lamellipodium; C:ruffle; C:cell cortex; P:brain development; P:receptor-mediated endocytosis	-
CUFF.10017.1	cortactin	129	20	6.74466e-79	84.8%	6	C:cytoskeleton; C:cell cortex; C:lamellipodium; C:ruffle; F:protein binding; C:soluble fraction	-
CUFF.10035.1	ppfia1 protein	76	20	7.50006e-20	95.6%	1	F:protein binding	-
CUFF.10045.1	---NA---	71	0			0	-
CUFF.10067.2	low-density lipoprotein receptor-related protein 5	274	20	1.14168e-121	93.15%	44	P:embryonic retina morphogenesis in camera-type eye; P:positive regulation of mesenchymal cell proliferation; P:regulation of bone remodeling; P:response to peptide hormone stimulus; P:cell-cell signaling involved in mammary gland development; P:extracellular matrix-cell signaling; P:somatic stem cell maintenance; C:endoplasmic reticulum; P:anterior/posterior pattern specification; P:positive reg…	-
CUFF.10067.1	low density lipoprotein receptor-related protein 5	393	20	0.0	95.3%	44	P:embryonic retina morphogenesis in camera-type eye; P:positive regulation of mesenchymal cell proliferation; P:regulation of bone remodeling; P:response to peptide hormone stimulus; P:cell-cell signaling involved in mammary gland development; P:extracellular matrix-cell signaling; P:somatic stem cell maintenance; C:endoplasmic reticulum; P:anterior/posterior pattern specification; P:positive reg…	-
CUFF.10067.3	low-density lipoprotein receptor-related protein 5	274	20	1.14168e-121	93.15%	44	P:embryonic retina morphogenesis in camera-type eye; P:positive regulation of mesenchymal cell proliferation; P:regulation of bone remodeling; P:response to peptide hormone stimulus; P:cell-cell signaling involved in mammary gland development; P:extracellular matrix-cell signaling; P:somatic stem cell maintenance; C:endoplasmic reticulum; P:anterior/posterior pattern specification; P:positive reg…	-
CUFF.10067.4	low density lipoprotein receptor-related protein 5	393	20	0.0	95.3%	44	P:embryonic retina morphogenesis in camera-type eye; P:positive regulation of mesenchymal cell proliferation; P:regulation of bone remodeling; P:response to peptide hormone stimulus; P:cell-cell signaling involved in mammary gland development; P:extracellular matrix-cell signaling; P:somatic stem cell maintenance; C:endoplasmic reticulum; P:anterior/posterior pattern specification; P:positive reg…	-
CUFF.10067.5	low-density lipoprotein receptor-related protein 5	230	20	4.69245e-121	95.25%	44	P:embryonic retina morphogenesis in camera-type eye; P:positive regulation of mesenchymal cell proliferation; P:regulation of bone remodeling; P:response to peptide hormone stimulus; P:cell-cell signaling involved in mammary gland development; P:extracellular matrix-cell signaling; P:somatic stem cell maintenance; C:endoplasmic reticulum; P:anterior/posterior pattern specification; P:positive reg…	-
CUFF.10082.6	nadh dehydrogenase	212	20	1.89859e-127	95.25%	9	P:response to oxidative stress; F:NADH dehydrogenase (ubiquinone) activity; C:mitochondrial respiratory chain complex I; F:metal ion binding; F:electron carrier activity; F:4 iron, 4 sulfur cluster binding; P:mitochondrial electron transport, NADH to ubiquinone; P:mitochondrial respiratory chain complex I assembly; P:small molecule metabolic process	EC:1.6.5.3
CUFF.10082.5	nadh dehydrogenase	212	20	1.89859e-127	95.25%	9	P:response to oxidative stress; F:NADH dehydrogenase (ubiquinone) activity; C:mitochondrial respiratory chain complex I; F:metal ion binding; F:electron carrier activity; F:4 iron, 4 sulfur cluster binding; P:mitochondrial electron transport, NADH to ubiquinone; P:mitochondrial respiratory chain complex I assembly; P:small molecule metabolic process	EC:1.6.5.3
CUFF.10082.1	nadh dehydrogenase	239	20	2.98399e-148	95.0%	9	P:response to oxidative stress; F:NADH dehydrogenase (ubiquinone) activity; C:mitochondrial respiratory chain complex I; F:metal ion binding; F:electron carrier activity; F:4 iron, 4 sulfur cluster binding; P:mitochondrial electron transport, NADH to ubiquinone; P:mitochondrial respiratory chain complex I assembly; P:small molecule metabolic process	EC:1.6.5.3
CUFF.10082.2	nadh dehydrogenase	239	20	2.98399e-148	95.0%	9	P:response to oxidative stress; F:NADH dehydrogenase (ubiquinone) activity; C:mitochondrial respiratory chain complex I; F:metal ion binding; F:electron carrier activity; F:4 iron, 4 sulfur cluster binding; P:mitochondrial electron transport, NADH to ubiquinone; P:mitochondrial respiratory chain complex I assembly; P:small molecule metabolic process	EC:1.6.5.3
CUFF.10082.3	nadh dehydrogenase	239	20	2.98399e-148	95.0%	9	P:response to oxidative stress; F:NADH dehydrogenase (ubiquinone) activity; C:mitochondrial respiratory chain complex I; F:metal ion binding; F:electron carrier activity; F:4 iron, 4 sulfur cluster binding; P:mitochondrial electron transport, NADH to ubiquinone; P:mitochondrial respiratory chain complex I assembly; P:small molecule metabolic process	EC:1.6.5.3
CUFF.10082.7	nadh dehydrogenase	156	20	1.10539e-90	92.6%	9	P:response to oxidative stress; F:NADH dehydrogenase (ubiquinone) activity; C:mitochondrial respiratory chain complex I; F:metal ion binding; F:electron carrier activity; F:4 iron, 4 sulfur cluster binding; P:mitochondrial electron transport, NADH to ubiquinone; P:mitochondrial respiratory chain complex I assembly; P:small molecule metabolic process	EC:1.6.5.3
CUFF.10088.2	nucleoside diphosphate-linked moiety x motif mitochondrial	210	20	2.48649e-129	90.45%	3	F:metal ion binding; F:hydrolase activity; C:mitochondrion	-
CUFF.10088.3	nucleoside diphosphate-linked moiety x motif mitochondrial	150	20	3.11962e-95	89.15%	3	F:metal ion binding; F:hydrolase activity; C:mitochondrion	-
CUFF.10088.5	nucleoside diphosphate-linked moiety x motif mitochondrial	150	20	3.11962e-95	89.15%	3	F:metal ion binding; F:hydrolase activity; C:mitochondrion	-
CUFF.10096.1	---NA---	85	0			0	-
CUFF.10084.1	---NA---	125	0			0	-
CUFF.10086.1	---NA---	157	0			0	-
CUFF.10107.1	---NA---	85	0			0	-
CUFF.10116.1	ras-related protein rab-1a isoform 2	73	20	1.07723e-30	90.25%	13	C:insoluble fraction; C:soluble fraction; C:mitochondrion; P:small GTPase mediated signal transduction; P:GTP catabolic process; P:ER to Golgi vesicle-mediated transport; C:neuronal cell body; F:GTPase activity; P:intracellular protein transport; C:membrane; C:Golgi apparatus; C:endoplasmic reticulum; F:GTP binding	-
CUFF.10157.4	ylp motif-containing protein 1	172	1	0.0147781	77.0%	0	-
CUFF.10157.1	ylp motif-containing protein 1	145	1	0.00839166	85.0%	0	-
CUFF.10157.2	ylp motif-containing protein 1	145	1	0.00839166	85.0%	0	-
CUFF.10157.5	ylp motif-containing protein 1	145	1	0.00839166	85.0%	0	-
CUFF.10157.6	ylp motif-containing protein 1	145	1	0.00839166	85.0%	0	-
CUFF.10157.7	ylp motif-containing protein 1	145	1	0.00839166	85.0%	0	-
CUFF.10157.9	ylp motif-containing protein 1	145	1	0.00839166	85.0%	0	-
CUFF.10157.10	ylp motif-containing protein 1	145	1	0.00839166	85.0%	0	-
CUFF.10149.1	signal-induced proliferation-associated protein 1	126	20	1.06006e-58	96.3%	13	C:cytosol; P:negative regulation of cell growth; F:Rap GTPase activator activity; P:cytoskeleton organization; P:negative regulation of cell adhesion; F:protein binding; C:endomembrane system; C:perinuclear region of cytoplasm; P:positive regulation of Rap GTPase activity; P:negative regulation of cell cycle; P:cell proliferation; C:membrane; C:nucleus	-
CUFF.10163.1	mitogen-activated protein kinase kinase kinase 11	128	20	4.10945e-26	89.85%	18	P:G1 phase of mitotic cell cycle; P:microtubule-based process; F:mitogen-activated protein kinase kinase binding; P:activation of JUN kinase activity; F:protein tyrosine kinase activity; P:cell proliferation; P:protein autophosphorylation; C:microtubule; F:JUN kinase kinase kinase activity; C:centrosome; P:positive regulation of JNK cascade; F:Rac GTPase binding; F:protein homodimerization activi…	EC:2.7.10.0
CUFF.10177.4	---NA---	86	0			0	-
CUFF.10177.3	---NA---	86	0			0	-
CUFF.10177.2	---NA---	86	0			0	-
CUFF.10177.1	---NA---	86	0			0	-
CUFF.10160.1	IL-23	75	1	0.00265513	72.0%	0	-
CUFF.10232.1	map microtubule affinity-regulating kinase 2	137	20	2.21388e-77	99.7%	19	P:neuron migration; P:response to oxidative stress; P:protein autophosphorylation; P:Wnt receptor signaling pathway; P:establishment or maintenance of epithelial cell apical/basal polarity; P:intracellular protein kinase cascade; F:protein serine/threonine kinase activity; P:regulation of cytoskeleton organization; P:regulation of axonogenesis; F:lipid binding; C:basal cortex; F:ATP binding; F:pr…	EC:2.7.11.0; EC:2.7.11.26
CUFF.10232.2	map microtubule affinity-regulating kinase 2	137	20	2.21388e-77	99.7%	19	P:neuron migration; P:response to oxidative stress; P:protein autophosphorylation; P:Wnt receptor signaling pathway; P:establishment or maintenance of epithelial cell apical/basal polarity; P:intracellular protein kinase cascade; F:protein serine/threonine kinase activity; P:regulation of cytoskeleton organization; P:regulation of axonogenesis; F:lipid binding; C:basal cortex; F:ATP binding; F:pr…	EC:2.7.11.0; EC:2.7.11.26
CUFF.10231.1	---NA---	76	0			0	-
CUFF.10247.1	---NA---	72	0			0	-
CUFF.10288.1	neuroblast differentiation-associated protein ahnak	804	20	0.0	93.95%	5	C:cell-cell junction; F:nucleic acid binding; C:nucleus; F:protein binding; P:nervous system development	-
CUFF.10352.1	IL-23	106	1	0.00336573	80.0%	0	-
CUFF.10358.1	olfactory receptor 5ak2-like	309	20	0.0	90.2%	5	F:G-protein coupled receptor activity; F:olfactory receptor activity; P:detection of chemical stimulus involved in sensory perception of smell; P:G-protein coupled receptor signaling pathway; C:integral to membrane	-
CUFF.10379.5	map kinase-activating death domain protein isoform 3	122	20	2.47791e-76	99.85%	7	C:integral to membrane; P:regulation of cell cycle; F:Rab guanyl-nucleotide exchange factor activity; P:regulation of apoptotic process; F:kinase activity; P:activation of MAPK activity; C:plasma membrane	-
CUFF.10379.4	map kinase-activating death domain protein isoform 3	122	20	2.47791e-76	99.85%	7	C:integral to membrane; P:regulation of cell cycle; F:Rab guanyl-nucleotide exchange factor activity; P:regulation of apoptotic process; F:kinase activity; P:activation of MAPK activity; C:plasma membrane	-
CUFF.10379.2	map kinase-activating death domain protein isoform 3	122	20	2.47791e-76	99.85%	7	C:integral to membrane; P:regulation of cell cycle; F:Rab guanyl-nucleotide exchange factor activity; P:regulation of apoptotic process; F:kinase activity; P:activation of MAPK activity; C:plasma membrane	-
CUFF.10379.7	map kinase-activating death domain protein isoform 3	193	20	7.28568e-131	99.8%	7	C:integral to membrane; P:regulation of cell cycle; F:Rab guanyl-nucleotide exchange factor activity; P:regulation of apoptotic process; F:kinase activity; P:activation of MAPK activity; C:plasma membrane	-
CUFF.10379.3	map kinase-activating death domain protein isoform 3	193	20	7.28568e-131	99.8%	7	C:integral to membrane; P:regulation of cell cycle; F:Rab guanyl-nucleotide exchange factor activity; P:regulation of apoptotic process; F:kinase activity; P:activation of MAPK activity; C:plasma membrane	-
CUFF.10379.6	map kinase-activating death domain protein isoform 3	193	20	7.28568e-131	99.8%	7	C:integral to membrane; P:regulation of cell cycle; F:Rab guanyl-nucleotide exchange factor activity; P:regulation of apoptotic process; F:kinase activity; P:activation of MAPK activity; C:plasma membrane	-
CUFF.10379.8	map kinase-activating death domain protein isoform 3	193	20	7.28568e-131	99.8%	7	C:integral to membrane; P:regulation of cell cycle; F:Rab guanyl-nucleotide exchange factor activity; P:regulation of apoptotic process; F:kinase activity; P:activation of MAPK activity; C:plasma membrane	-
CUFF.10379.1	map kinase-activating death domain protein isoform c	216	20	2.43006e-130	99.75%	7	C:integral to membrane; P:regulation of cell cycle; F:Rab guanyl-nucleotide exchange factor activity; P:regulation of apoptotic process; F:kinase activity; P:activation of MAPK activity; C:plasma membrane	-
CUFF.10472.1	---NA---	77	0			0	-
CUFF.10422.1	---NA---	80	0			0	-
CUFF.10419.1	---NA---	72	0			0	-
CUFF.10424.1	---NA---	70	0			0	-
CUFF.10446.1	PREDICTED: hypothetical protein LOC100523903	88	1	0.114993	67.0%	0	-
CUFF.10506.2	cleavage stimulation factor subunit 3	126	20	6.95973e-61	68.6%	7	C:nucleolus; P:mRNA polyadenylation; P:termination of RNA polymerase II transcription; C:nucleoplasm; F:RNA binding; P:mRNA splicing, via spliceosome; P:mRNA cleavage	-
CUFF.10506.5	cleavage stimulation factor subunit 3	126	20	6.95973e-61	68.6%	7	C:nucleolus; P:mRNA polyadenylation; P:termination of RNA polymerase II transcription; C:nucleoplasm; F:RNA binding; P:mRNA splicing, via spliceosome; P:mRNA cleavage	-
CUFF.10506.3	cleavage stimulation factor subunit 3	209	20	2.5066e-113	77.0%	7	C:nucleolus; P:mRNA polyadenylation; P:termination of RNA polymerase II transcription; C:nucleoplasm; F:RNA binding; P:mRNA splicing, via spliceosome; P:mRNA cleavage	-
CUFF.10506.4	cleavage stimulation factor subunit 3	209	20	2.5066e-113	77.0%	7	C:nucleolus; P:mRNA polyadenylation; P:termination of RNA polymerase II transcription; C:nucleoplasm; F:RNA binding; P:mRNA splicing, via spliceosome; P:mRNA cleavage	-
CUFF.10506.1	cleavage stimulation factor subunit 3	209	20	2.5066e-113	77.0%	7	C:nucleolus; P:mRNA polyadenylation; P:termination of RNA polymerase II transcription; C:nucleoplasm; F:RNA binding; P:mRNA splicing, via spliceosome; P:mRNA cleavage	-
CUFF.10530.1	fanconi anemia group f protein	363	20	0.0	84.15%	3	F:protein binding; C:Fanconi anaemia nuclear complex; P:DNA repair	-
CUFF.10531.1	fanconi anemia group f protein	376	20	0.0	84.15%	3	F:protein binding; C:Fanconi anaemia nuclear complex; P:DNA repair	-
CUFF.10527.1	---NA---	78	0			0	-
CUFF.10547.1	---NA---	104	0			0	-
CUFF.10550.1	potassium voltage-gated channel subfamily c member 1	68	20	9.89597e-37	99.8%	9	F:voltage-gated potassium channel activity; P:regulation of ion transmembrane transport; C:neuronal cell body membrane; P:protein homooligomerization; C:voltage-gated potassium channel complex; C:dendrite membrane; P:potassium ion transmembrane transport; P:synaptic transmission; C:axolemma	-
CUFF.10558.1	IL-23	69	1	3.32753	75.0%	0	-
CUFF.10593.1	PREDICTED: hypothetical protein LOC100523903	146	1	0.000476569	55.0%	0	-
CUFF.10593.2	PREDICTED: hypothetical protein LOC100523903	146	1	0.000476569	55.0%	0	-
CUFF.10593.3	PREDICTED: hypothetical protein LOC100523903	146	1	0.000476569	55.0%	0	-
CUFF.10593.4	PREDICTED: hypothetical protein LOC100523903	146	1	0.000476569	55.0%	0	-
CUFF.10593.5	IL-23	121	1	0.194349	73.0%	0	-
CUFF.10594.1	A3Z2_1	75	1	0.000430659	65.0%	0	-
CUFF.10639.1		490
CUFF.10639.2		490
CUFF.10658.1	heterogeneous nuclear ribonucleoprotein a3	74	20	1.43247e-23	92.95%	11	F:mRNA binding; C:neuron projection; C:nucleolus; C:heterogeneous nuclear ribonucleoprotein complex; F:nucleotide binding; P:mRNA splicing, via spliceosome; F:RNA transmembrane transporter activity; C:catalytic step 2 spliceosome; C:nucleoplasm; C:cytoplasm; P:mRNA transport	-
CUFF.10660.1	regulator of nonsense transcripts 1	161	20	9.70351e-69	98.9%	19	P:nuclear-transcribed mRNA catabolic process, nonsense-mediated decay; C:chromatin; F:protein binding; F:zinc ion binding; P:mRNA export from nucleus; P:dosage compensation by inactivation of X chromosome; P:regulation of translational termination; C:exon-exon junction complex; C:cytosol; F:DNA binding; F:RNA binding; C:cytoplasmic mRNA processing body; F:chromatin binding; F:ATP-dependent RNA he…	-
CUFF.10662.1	---NA---	75	0			0	-
CUFF.10713.2	---NA---	82	0			0	-
CUFF.10720.1	IL-23	76	1	0.702684	76.0%	0	-
CUFF.10703.1	---NA---	75	0			0	-
CUFF.10751.1	krueppel-like factor 2	82	20	1.1753e-30	100.0%	15	F:zinc ion binding; P:cellular response to interleukin-1; P:cellular response to tumor necrosis factor; P:erythrocyte maturation; P:cellular response to hydrogen peroxide; P:cell morphogenesis; P:response to laminar fluid shear stress; F:sequence-specific DNA binding; P:positive regulation of protein metabolic process; F:sequence-specific DNA binding transcription factor activity; P:positive regu…	-
CUFF.10794.4	cytochrome p450 4f6-like	198	20	7.80864e-133	80.8%	8	P:inflammatory response; F:electron carrier activity; F:monooxygenase activity; P:leukotriene metabolic process; F:heme binding; C:cell part; F:oxidoreductase activity, acting on paired donors, with incorporation or reduction of molecular oxygen; P:oxidation-reduction process	-
CUFF.10794.5	cytochrome p450 4f6-like	198	20	7.80864e-133	80.8%	8	P:inflammatory response; F:electron carrier activity; F:monooxygenase activity; P:leukotriene metabolic process; F:heme binding; C:cell part; F:oxidoreductase activity, acting on paired donors, with incorporation or reduction of molecular oxygen; P:oxidation-reduction process	-
CUFF.10794.6	cytochrome p450 4f6-like	198	20	7.80864e-133	80.8%	8	P:inflammatory response; F:electron carrier activity; F:monooxygenase activity; P:leukotriene metabolic process; F:heme binding; C:cell part; F:oxidoreductase activity, acting on paired donors, with incorporation or reduction of molecular oxygen; P:oxidation-reduction process	-
CUFF.10794.7	cytochrome p450 4f6-like	198	20	7.80864e-133	80.8%	8	P:inflammatory response; F:electron carrier activity; F:monooxygenase activity; P:leukotriene metabolic process; F:heme binding; C:cell part; F:oxidoreductase activity, acting on paired donors, with incorporation or reduction of molecular oxygen; P:oxidation-reduction process	-
CUFF.10794.8	cytochrome p450 4f6-like	198	20	7.80864e-133	80.8%	8	P:inflammatory response; F:electron carrier activity; F:monooxygenase activity; P:leukotriene metabolic process; F:heme binding; C:cell part; F:oxidoreductase activity, acting on paired donors, with incorporation or reduction of molecular oxygen; P:oxidation-reduction process	-
CUFF.10794.9	cytochrome p450 4f6-like	146	20	4.93544e-82	79.0%	8	P:inflammatory response; F:electron carrier activity; F:monooxygenase activity; P:leukotriene metabolic process; F:heme binding; C:cell part; F:oxidoreductase activity, acting on paired donors, with incorporation or reduction of molecular oxygen; P:oxidation-reduction process	-
CUFF.10794.10	cytochrome p450 4f6-like	112	20	2.81345e-61	88.55%	12	F:alpha-tocopherol omega-hydroxylase activity; F:leukotriene-B4 20-monooxygenase activity; P:oxidation-reduction process; P:inflammatory response; C:integral to membrane; P:xenobiotic metabolic process; F:aromatase activity; F:electron carrier activity; P:leukotriene metabolic process; C:microsome; F:heme binding; C:endoplasmic reticulum membrane	EC:1.14.13.30; EC:1.14.14.1
CUFF.10769.1	---NA---	97	0			0	-
CUFF.10776.1	endonuclease reverse transcriptase	80	20	3.34041e-42	82.5%	3	F:molecular_function; P:biological_process; C:cellular_component
CUFF.10816.1	samd1 partial	129	20	4.26733e-62	98.1%	2	C:extracellular region; C:cytoplasm	-
CUFF.10816.2	samd1 partial	129	20	4.26733e-62	98.1%	2	C:extracellular region; C:cytoplasm	-
CUFF.10846.1	zinc finger protein 564	70	20	1.59521e-33	87.7%	4	F:DNA binding; C:nucleus; F:zinc ion binding; P:regulation of transcription, DNA-dependent	-
CUFF.10898.1	swi snf matrix actin dependent regulator of subfamily member 4	132	20	4.12477e-33	100.0%	51	C:WINAC complex; C:SWI/SNF complex; P:cell morphogenesis; P:methylation-dependent chromatin silencing; P:DNA methylation on cytosine within a CG sequence; F:protein N-terminus binding; P:embryonic organ morphogenesis; C:soluble fraction; P:positive regulation of sequence-specific DNA binding transcription factor activity; P:negative regulation of S phase of mitotic cell cycle; P:heart trabecula f…	-
CUFF.10898.2	swi snf matrix actin dependent regulator of subfamily member 4	650	20	0.0	88.8%	51	C:WINAC complex; C:SWI/SNF complex; P:cell morphogenesis; P:methylation-dependent chromatin silencing; P:DNA methylation on cytosine within a CG sequence; F:protein N-terminus binding; P:embryonic organ morphogenesis; C:soluble fraction; P:positive regulation of sequence-specific DNA binding transcription factor activity; P:negative regulation of S phase of mitotic cell cycle; P:heart trabecula f…	-
CUFF.10899.2	low density lipoprotein receptor	182	20	6.29894e-78	91.75%	26	C:clathrin-coated endocytic vesicle membrane; F:low-density lipoprotein receptor activity; P:cholesterol import; P:intestinal cholesterol absorption; P:lipoprotein catabolic process; F:very-low-density lipoprotein particle receptor activity; P:regulation of phosphatidylcholine catabolic process; P:receptor-mediated endocytosis; P:low-density lipoprotein particle clearance; P:cholesterol metabolic…	-
CUFF.10899.1	low density lipoprotein receptor	198	20	6.06764e-84	89.35%	26	C:clathrin-coated endocytic vesicle membrane; F:low-density lipoprotein receptor activity; P:cholesterol import; P:intestinal cholesterol absorption; P:lipoprotein catabolic process; F:very-low-density lipoprotein particle receptor activity; P:regulation of phosphatidylcholine catabolic process; P:receptor-mediated endocytosis; P:low-density lipoprotein particle clearance; P:cholesterol metabolic…	-
CUFF.10920.1	zinc finger protein 414	166	20	1.10951e-69	88.4%	4	F:DNA binding; C:nucleus; F:zinc ion binding; P:regulation of transcription, DNA-dependent	-
CUFF.10920.2	zinc finger protein 414	166	20	1.10951e-69	88.4%	4	F:DNA binding; C:nucleus; F:zinc ion binding; P:regulation of transcription, DNA-dependent	-
CUFF.10920.3	zinc finger protein 414	166	20	1.10951e-69	88.4%	4	F:DNA binding; C:nucleus; F:zinc ion binding; P:regulation of transcription, DNA-dependent	-
CUFF.10920.4	zinc finger protein 414	166	20	1.10951e-69	88.4%	4	F:DNA binding; C:nucleus; F:zinc ion binding; P:regulation of transcription, DNA-dependent	-
CUFF.10920.5	zinc finger protein 414	166	20	1.10951e-69	88.4%	4	F:DNA binding; C:nucleus; F:zinc ion binding; P:regulation of transcription, DNA-dependent	-
CUFF.10923.1	zinc finger protein 414	166	20	1.10951e-69	88.4%	4	F:DNA binding; C:nucleus; F:zinc ion binding; P:regulation of transcription, DNA-dependent	-
CUFF.10920.6	zinc finger protein 414	106	20	2.96446e-38	98.7%	4	F:DNA binding; C:nucleus; F:zinc ion binding; P:regulation of transcription, DNA-dependent	-
CUFF.10921.1	---NA---	91	0			0	-
CUFF.10929.1	fibrillin-3	77	20	1.55063e-10	89.2%	3	F:extracellular matrix structural constituent; F:calcium ion binding; C:proteinaceous extracellular matrix	-
CUFF.10934.1	PREDICTED: hypothetical protein LOC100523903	105	1	3.93286	69.0%	0	-
CUFF.10993.1	lysine-specific demethylase 4b	78	20	1.30293e-25	95.15%	8	P:chromatin modification; P:oxidation-reduction process; F:zinc ion binding; P:regulation of transcription, DNA-dependent; F:oxidoreductase activity, acting on single donors with incorporation of molecular oxygen, incorporation of two atoms of oxygen; P:methylation; F:methyltransferase activity; C:nucleus	EC:1.13.11.0; EC:2.1.1.0
CUFF.11057.1	death-associated protein kinase 3	379	20	1.08226e-151	99.0%	20	P:intracellular protein kinase cascade; P:regulation of smooth muscle contraction; P:positive regulation of canonical Wnt receptor signaling pathway; C:microtubule organizing center; C:PML body; P:regulation of transcription, DNA-dependent; P:regulation of actin cytoskeleton reorganization; F:leucine zipper domain binding; P:protein autophosphorylation; P:regulation of mitosis; C:chromosome, cent…	EC:2.7.11.0
CUFF.11067.1	PREDICTED: hypothetical protein LOC100523903	131	1	0.000243553	75.0%	0	-
CUFF.11029.1	---NA---	103	0			0	-
CUFF.11038.1	nuclear factor i c (ccaat-binding transcription factor)	250	20	2.56708e-133	99.55%	7	P:odontogenesis of dentin-containing tooth; P:positive regulation of transcription from RNA polymerase II promoter; P:DNA replication; F:DNA binding; P:negative regulation of transcription from RNA polymerase II promoter; F:sequence-specific DNA binding transcription factor activity; C:nucleus	-
CUFF.11038.2	nuclear factor i c (ccaat-binding transcription factor)	250	20	2.56708e-133	99.55%	7	P:odontogenesis of dentin-containing tooth; P:positive regulation of transcription from RNA polymerase II promoter; P:DNA replication; F:DNA binding; P:negative regulation of transcription from RNA polymerase II promoter; F:sequence-specific DNA binding transcription factor activity; C:nucleus	-
CUFF.11038.3	nuclear factor i c (ccaat-binding transcription factor)	250	20	2.56708e-133	99.55%	7	P:odontogenesis of dentin-containing tooth; P:positive regulation of transcription from RNA polymerase II promoter; P:DNA replication; F:DNA binding; P:negative regulation of transcription from RNA polymerase II promoter; F:sequence-specific DNA binding transcription factor activity; C:nucleus	-
CUFF.11070.1	zinc finger protein 554	278	20	1.58205e-161	88.25%	4	F:DNA binding; C:nucleus; F:zinc ion binding; P:regulation of transcription, DNA-dependent	-
CUFF.11070.4	zinc finger protein 554	408	20	0.0	81.25%	4	F:DNA binding; C:nucleus; F:zinc ion binding; P:regulation of transcription, DNA-dependent	-
CUFF.11070.2	zinc finger protein 554	424	20	0.0	80.75%	4	F:DNA binding; C:nucleus; F:zinc ion binding; P:regulation of transcription, DNA-dependent	-
CUFF.11070.3	zinc finger protein 554	424	20	0.0	80.75%	4	F:DNA binding; C:nucleus; F:zinc ion binding; P:regulation of transcription, DNA-dependent	-
CUFF.11084.1	ap-3 complex subunit delta-1	253	20	9.35486e-86	84.0%	12	C:membrane coat; C:Golgi membrane; P:eye pigment biosynthetic process; F:protein transporter activity; P:regulation of sequestering of zinc ion; P:intracellular protein transport; P:vesicle-mediated transport; P:antigen processing and presentation, exogenous lipid antigen via MHC class Ib; P:positive regulation of NK T cell differentiation; P:protein localization to organelle; P:synaptic vesicle …	-
CUFF.11088.1	histone-lysine n- h3 lysine-79 specific	178	20	1.56467e-96	99.8%	7	P:histone lysine methylation; P:regulation of JAK-STAT cascade; F:histone-lysine N-methyltransferase activity; F:DNA binding; P:regulation of transcription regulatory region DNA binding; F:transcription factor binding; C:nucleus	EC:2.1.1.43
CUFF.11094.1	---NA---	69	0			0	-
CUFF.11106.1	---NA---	81	0			0	-
CUFF.11109.1	splicing factor 3a subunit 2	144	20	3.70527e-47	99.65%	6	C:nucleoplasm; F:nucleic acid binding; C:small nuclear ribonucleoprotein complex; F:zinc ion binding; P:mRNA 3'-splice site recognition; C:catalytic step 2 spliceosome	-
CUFF.11140.1	---NA---	69	0			0	-
CUFF.11194.1	endonuclease reverse transcriptase	155	20	5.32564e-62	79.15%	3	F:RNA binding; P:RNA-dependent DNA replication; F:RNA-directed DNA polymerase activity
CUFF.11196.1	IL-23	73	1	13.8771	77.0%	0	-
CUFF.11195.1	---NA---	78	0			0	-
CUFF.11207.1	---NA---	81	0			0	-
CUFF.11253.1	p40	282	20	0.0	63.45%	0	-
CUFF.11255.1	endonuclease reverse transcriptase	172	20	3.37088e-97	83.5%	4	F:metal ion binding; F:RNA binding; F:RNA-directed DNA polymerase activity; P:RNA-dependent DNA replication	EC:2.7.7.49
CUFF.11320.1	---NA---	75	0			0	-
CUFF.11322.1	---NA---	69	0			0	-
CUFF.11383.1	---NA---	99	0			0	-
CUFF.11458.1	---NA---	106	0			0	-
CUFF.11471.1	---NA---	71	0			0	-
CUFF.11471.2	---NA---	71	0			0	-
CUFF.11464.1	---NA---	88	0			0	-
CUFF.11501.1	multiple egf-like-domains 10	69	20	2.87453e-18	91.35%	12	C:basolateral plasma membrane; C:phagocytic cup; P:regulation of skeletal muscle tissue development; P:recognition of apoptotic cell; P:homotypic cell-cell adhesion; P:regulation of muscle cell differentiation; P:satellite cell differentiation; P:satellite cell proliferation; C:integral to membrane; P:muscle cell development; P:satellite cell activation; C:cell projection	-
CUFF.11505.1	multiple epidermal growth factor-like domains protein 10	88	20	3.70848e-38	97.95%	2	C:phagocytic cup; P:recognition of apoptotic cell	-
CUFF.11536.1	IL-23	154	3	0.351518	70.67%	0	-
CUFF.11521.1	---NA---	72	0			0	-
CUFF.11560.1	PREDICTED: hypothetical protein LOC100523903	139	1	0.0911829	65.0%	0	-
CUFF.11596.1	IL-23	105	1	0.00274634	73.0%	0	-
CUFF.11596.2	IL-23	105	1	0.00274634	73.0%	0	-
CUFF.11586.1	---NA---	70	0			0	-
CUFF.11588.1	IL-23	74	1	0.407969	78.0%	0	-
CUFF.11617.1	---NA---	75	0			0	-
CUFF.11633.1	nucleotide exchange factor sil1	118	20	3.62143e-55	94.85%	2	P:protein transport; C:endoplasmic reticulum lumen	-
CUFF.11637.1	---NA---	74	0			0	-
CUFF.11645.1	---NA---	72	0			0	-
CUFF.11667.1	---NA---	142	0			0	-
CUFF.11647.1	---NA---	95	0			0	-
CUFF.11679.1	protocadherin beta-2	78	20	3.32637e-23	88.85%	6	C:integral to plasma membrane; P:homophilic cell adhesion; P:calcium-dependent cell-cell adhesion; P:synaptic transmission; P:synapse assembly; F:calcium ion binding	-
CUFF.11680.1	protocadherin beta-4-like	228	20	1.23888e-137	88.2%	8	C:cytoplasm; C:integral to plasma membrane; P:homophilic cell adhesion; P:calcium-dependent cell-cell adhesion; P:synaptic transmission; P:synapse assembly; C:intermediate filament cytoskeleton; F:calcium ion binding	-
CUFF.11685.1	protocadherin beta-5	243	20	1.68803e-165	90.8%	7	P:homophilic cell adhesion; P:calcium-dependent cell-cell adhesion; P:synaptic transmission; P:synapse assembly; C:plasma membrane; F:calcium ion binding; C:integral to membrane	-
CUFF.11696.1	protocadherin beta-10-like	312	20	0.0	89.75%	7	P:homophilic cell adhesion; P:calcium-dependent cell-cell adhesion; P:synaptic transmission; P:synapse assembly; C:plasma membrane; F:calcium ion binding; C:integral to membrane	-
CUFF.11692.1	protocadherin beta-18-like	119	20	1.73127e-49	90.1%	4	C:integral to membrane; P:homophilic cell adhesion; F:calcium ion binding; C:plasma membrane	-
CUFF.11702.1	---NA---	92	0			0	-
CUFF.11703.1	protocadherin gamma-b3	360	20	0.0	91.5%	4	C:integral to membrane; P:homophilic cell adhesion; F:calcium ion binding; C:plasma membrane	-
CUFF.11709.1	---NA---	101	0			0	-
CUFF.11717.1	protocadherin-1	122	20	1.18218e-55	99.6%	8	C:cell-cell junction; C:integral to plasma membrane; P:homophilic cell adhesion; P:calcium-dependent cell-cell adhesion; F:protein binding; P:nervous system development; F:calcium ion binding; P:cell-cell signaling	-
CUFF.11764.2	---NA---	88	0			0	-
CUFF.11764.1	---NA---	88	0			0	-
CUFF.11764.3	---NA---	88	0			0	-
CUFF.11764.4	---NA---	88	0			0	-
CUFF.11764.7	---NA---	88	0			0	-
CUFF.11764.5	---NA---	88	0			0	-
CUFF.11764.6	---NA---	88	0			0	-
CUFF.11778.1	---NA---	135	0			0	-
CUFF.11779.1	---NA---	69	0			0	-
CUFF.11798.1	---NA---	173	0			0	-
CUFF.11799.1	---NA---	89	0			0	-
CUFF.11807.1	---NA---	138	0			0	-
CUFF.11820.2	---NA---	70	0			0	-
CUFF.11820.3	---NA---	70	0			0	-
CUFF.11820.1	---NA---	98	0			0	-
CUFF.11809.1	IL-23	77	1	5.07136e-08	75.0%	0	-
CUFF.11828.1	---NA---	78	0			0	-
CUFF.11845.1	interferon-induced transmembrane protein 3	70	20	7.2217e-37	86.5%	2	P:response to biotic stimulus; C:integral to membrane	-
CUFF.11848.1	IL-23	102	1	0.05056	73.0%	0	-
CUFF.11857.1	family with sequence similarity member c	230	20	9.86207e-163	95.95%	4	C:extracellular region; F:metal ion binding; F:protein serine/threonine kinase activity; P:biomineral tissue development	EC:2.7.11.0
CUFF.11857.2	family with sequence similarity member c	230	20	9.86207e-163	95.95%	4	C:extracellular region; F:metal ion binding; F:protein serine/threonine kinase activity; P:biomineral tissue development	EC:2.7.11.0
CUFF.11876.2	golgi to er traffic protein 4 homolog	119	20	1.13511e-44	92.75%	3	C:BAT3 complex; P:transport; P:tail-anchored membrane protein insertion into ER membrane	-
CUFF.11876.3	golgi to er traffic protein 4 homolog	119	20	1.13511e-44	92.75%	3	C:BAT3 complex; P:transport; P:tail-anchored membrane protein insertion into ER membrane	-
CUFF.11876.1	golgi to er traffic protein 4 homolog	140	20	5.20996e-60	94.25%	3	C:BAT3 complex; P:transport; P:tail-anchored membrane protein insertion into ER membrane	-
CUFF.11854.1	---NA---	211	0			0	-
CUFF.11865.1	---NA---	79	0			0	-
CUFF.11891.1	mitotic spindle assembly checkpoint protein mad1	188	20	1.90715e-17	92.8%	14	C:cytosol; P:mitotic telophase; P:mitotic metaphase; C:mitochondrion; C:nuclear pore; C:centrosome; P:cell division; P:mitotic spindle assembly checkpoint; P:mitotic anaphase; F:protein binding; C:actin cytoskeleton; P:mitotic prometaphase; C:spindle; C:condensed chromosome kinetochore	-
CUFF.11900.1	---NA---	124	0			0	-
CUFF.11898.1	---NA---	77	0			0	-
CUFF.11917.1	---NA---	68	0			0	-
CUFF.11931.1	f-box lrr-repeat protein 18	149	20	1.31692e-92	97.5%	3	F:molecular_function; P:biological_process; C:cellular_component
CUFF.11932.1	---NA---	104	0			0	-
CUFF.11962.1	serine threonine-protein kinase lmtk2	135	20	1.07473e-16	96.6%	17	P:peptidyl-serine phosphorylation; P:protein autophosphorylation; P:endocytic recycling; F:protein serine/threonine kinase activity; C:integral to membrane; F:myosin VI binding; F:protein phosphatase inhibitor activity; P:peptidyl-threonine phosphorylation; C:early endosome; F:protein tyrosine kinase activity; F:ATP binding; C:recycling endosome; P:transferrin transport; P:receptor recycling; P:e…	EC:2.7.11.0; EC:2.7.10.0
CUFF.11962.2	serine threonine-protein kinase lmtk2	107	20	1.51065e-16	94.6%	17	P:peptidyl-serine phosphorylation; P:protein autophosphorylation; P:endocytic recycling; F:protein serine/threonine kinase activity; C:integral to membrane; F:myosin VI binding; F:protein phosphatase inhibitor activity; P:peptidyl-threonine phosphorylation; C:early endosome; F:protein tyrosine kinase activity; F:ATP binding; C:recycling endosome; P:transferrin transport; P:receptor recycling; P:e…	EC:2.7.11.0; EC:2.7.10.0
CUFF.11967.1	transformation transcription domain-associated protein	212	20	4.36487e-128	92.05%	13	P:histone H4 acetylation; P:histone H2A acetylation; C:nucleolus; C:PCAF complex; P:regulation of transcription, DNA-dependent; P:histone deubiquitination; F:phosphotransferase activity, alcohol group as acceptor; C:NuA4 histone acetyltransferase complex; C:transcription factor TFTC complex; C:STAGA complex; F:protein binding; F:transcription coactivator activity; P:mitotic cell cycle checkpoint	EC:2.7.1.0
CUFF.11967.2	transformation transcription domain-associated protein	212	20	4.36487e-128	92.05%	13	P:histone H4 acetylation; P:histone H2A acetylation; C:nucleolus; C:PCAF complex; P:regulation of transcription, DNA-dependent; P:histone deubiquitination; F:phosphotransferase activity, alcohol group as acceptor; C:NuA4 histone acetyltransferase complex; C:transcription factor TFTC complex; C:STAGA complex; F:protein binding; F:transcription coactivator activity; P:mitotic cell cycle checkpoint	EC:2.7.1.0
CUFF.11970.1	zinc finger protein 184-like	311	20	1.39737e-146	73.15%	1	F:binding	-
CUFF.11986.1	---NA---	96	0			0	-
CUFF.12001.3	histone deacetylase complex subunit sap25	111	15	6.02304e-20	68.33%	3	P:nervous system development; C:PML body; F:protein binding
CUFF.12001.1	histone deacetylase complex subunit sap25	111	15	6.02304e-20	68.33%	3	P:nervous system development; C:PML body; F:protein binding
CUFF.12001.2	histone deacetylase complex subunit sap25	111	15	6.02304e-20	68.33%	3	P:nervous system development; C:PML body; F:protein binding
CUFF.12018.1	---NA---	81	0			0	-
CUFF.12055.1	---NA---	81	0			0	-
CUFF.12092.1	---NA---	88	0			0	-
CUFF.12092.2	---NA---	88	0			0	-
CUFF.12078.1	---NA---	93	0			0	-
CUFF.12098.1	---NA---	79	0			0	-
CUFF.12099.1	---NA---	159	0			0	-
CUFF.12143.1	protein nap homolog 2	269	20	1.87382e-53	73.05%	7	C:mitochondrion; C:membrane fraction; P:ATP biosynthetic process; F:protein binding; P:oxidative phosphorylation; P:negative regulation of ATP citrate synthase activity; C:integral to plasma membrane	-
CUFF.12169.1	fused in sarcoma	432	20	7.18612e-52	92.15%	11	F:RNA binding; F:zinc ion binding; P:cell death; C:nucleolus; P:positive regulation of transcription from RNA polymerase II promoter; F:DNA binding; F:protein binding; F:nucleotide binding; P:mRNA splicing, via spliceosome; C:nucleoplasm; C:cytoplasm	-
CUFF.12169.2	fused in sarcoma	432	20	7.18612e-52	92.15%	11	F:RNA binding; F:zinc ion binding; P:cell death; C:nucleolus; P:positive regulation of transcription from RNA polymerase II promoter; F:DNA binding; F:protein binding; F:nucleotide binding; P:mRNA splicing, via spliceosome; C:nucleoplasm; C:cytoplasm	-
CUFF.12169.3	fused in sarcoma	432	20	7.18612e-52	92.15%	11	F:RNA binding; F:zinc ion binding; P:cell death; C:nucleolus; P:positive regulation of transcription from RNA polymerase II promoter; F:DNA binding; F:protein binding; F:nucleotide binding; P:mRNA splicing, via spliceosome; C:nucleoplasm; C:cytoplasm	-
CUFF.12169.4	derived from t(12 16) malignant liposarcoma	142	20	5.16305e-29	99.7%	10	C:cytoplasm; C:nucleolus; C:nucleoplasm; F:DNA binding; F:RNA binding; F:protein binding; P:cell death; F:zinc ion binding; P:mRNA splicing, via spliceosome; F:nucleotide binding	-
CUFF.12165.1	---NA---	74	0			0	-
CUFF.12292.2	autism susceptibility gene 2	227	20	3.63016e-41	92.6%	0	-
CUFF.12292.1	autism susceptibility gene 2	227	20	3.63016e-41	92.6%	0	-
CUFF.12294.1	---NA---	68	0			0	-
CUFF.12319.1	---NA---	67	0			0	-
CUFF.12328.1	zinc finger protein 688	73	20	3.25625e-24	99.7%	4	F:DNA binding; C:nucleus; F:zinc ion binding; P:regulation of transcription, DNA-dependent	-
CUFF.12216.1	IL-23	85	1	0.00975052	77.0%	0	-
CUFF.12221.1	---NA---	77	0			0	-
CUFF.12228.1	---NA---	106	0			0	-
CUFF.12249.2	non-structural maintenance of chromosomes element 1 homolog	200	20	1.21487e-15	94.3%	11	P:intracellular signal transduction; P:DNA recombination; P:DNA repair; F:zinc ion binding; C:chromosome, telomeric region; F:ubiquitin-protein ligase activity; P:protein ubiquitination; F:protein binding; C:Smc5-Smc6 complex; C:nucleus; P:positive regulation of response to DNA damage stimulus	EC:6.3.2.19
CUFF.12249.4	non-structural maintenance of chromosomes element 1 homolog	200	20	1.21487e-15	94.3%	11	P:intracellular signal transduction; P:DNA recombination; P:DNA repair; F:zinc ion binding; C:chromosome, telomeric region; F:ubiquitin-protein ligase activity; P:protein ubiquitination; F:protein binding; C:Smc5-Smc6 complex; C:nucleus; P:positive regulation of response to DNA damage stimulus	EC:6.3.2.19
CUFF.12249.3	non-structural maintenance of chromosomes element 1 homolog	200	20	1.21487e-15	94.3%	11	P:intracellular signal transduction; P:DNA recombination; P:DNA repair; F:zinc ion binding; C:chromosome, telomeric region; F:ubiquitin-protein ligase activity; P:protein ubiquitination; F:protein binding; C:Smc5-Smc6 complex; C:nucleus; P:positive regulation of response to DNA damage stimulus	EC:6.3.2.19
CUFF.12249.1	non-structural maintenance of chromosomes element 1 homolog	200	20	1.21487e-15	94.3%	11	P:intracellular signal transduction; P:DNA recombination; P:DNA repair; F:zinc ion binding; C:chromosome, telomeric region; F:ubiquitin-protein ligase activity; P:protein ubiquitination; F:protein binding; C:Smc5-Smc6 complex; C:nucleus; P:positive regulation of response to DNA damage stimulus	EC:6.3.2.19
CUFF.12252.1	---NA---	67	0			0	-
CUFF.12259.1	non-structural maintenance of chromosomes element 1 homolog	121	20	1.47755e-71	98.6%	11	P:intracellular signal transduction; P:DNA recombination; P:DNA repair; F:zinc ion binding; C:chromosome, telomeric region; F:ubiquitin-protein ligase activity; P:protein ubiquitination; F:protein binding; C:Smc5-Smc6 complex; C:nucleus; P:positive regulation of response to DNA damage stimulus	EC:6.3.2.19
CUFF.12257.4	IL-23	89	1	5.9301	75.0%	0	-
CUFF.12267.1	---NA---	89	0			0	-
CUFF.12256.1	thyroid receptor-interacting protein 11	79	20	5.55462e-17	80.05%	8	F:transcription coactivator activity; C:cytoskeleton; C:Golgi apparatus; F:protein binding; P:protein targeting to Golgi; C:membrane; C:nucleus; P:transcription from RNA polymerase II promoter	-
CUFF.12302.1	---NA---	80	0			0	-
CUFF.12295.3	---NA---	87	0			0	-
CUFF.12295.4	---NA---	87	0			0	-
CUFF.12280.1	dynein heavy chain axonemal	69	20	4.73093e-16	96.45%	10	F:microtubule motor activity; C:cilium axoneme; C:axonemal dynein complex; C:microtubule; P:ATP catabolic process; P:ciliary or bacterial-type flagellar motility; F:ATP binding; P:microtubule-based movement; F:ATPase activity; C:cytoplasm	EC:3.6.1.3
CUFF.12283.1	dynein heavy chain axonemal	85	20	3.03277e-46	97.2%	10	F:microtubule motor activity; C:cilium axoneme; C:axonemal dynein complex; C:microtubule; P:ATP catabolic process; P:ciliary or bacterial-type flagellar motility; F:ATP binding; P:microtubule-based movement; F:ATPase activity; C:cytoplasm	EC:3.6.1.3
CUFF.12307.1	---NA---	70	0			0	-
CUFF.12320.1	---NA---	85	0			0	-
CUFF.12337.1	---NA---	70	0			0	-
CUFF.12362.6	IL-23	85	1	9.45116e-07	79.0%	0	-
CUFF.12346.1	sorting nexin-29-like	184	20	4.2375e-08	89.0%	2	P:cell communication; F:phosphatidylinositol binding	-
CUFF.12347.1	---NA---	110	0			0	-
CUFF.12366.1	protein clec16a	148	20	5.32858e-46	78.65%	3	F:molecular_function; P:biological_process; C:cellular_component
CUFF.12366.2	protein clec16a	143	20	5.08544e-24	83.85%	3	F:molecular_function; P:biological_process; C:cellular_component
CUFF.12388.1	---NA---	78	0			0	-
CUFF.12406.1	low quality protein: zinc finger protein 500-like	77	1	1.07729e-21	100.0%	0	-
CUFF.12440.1	IL-23	125	1	0.0142256	80.0%	0	-
CUFF.12442.1	---NA---	106	0			0	-
CUFF.12428.1	IL-23	83	1	0.0560587	76.0%	0	-
CUFF.12457.1	---NA---	178	0			0	-
CUFF.12477.2	adenylate cyclase type 9	542	20	0.0	96.35%	19	P:neurotrophin TRK receptor signaling pathway; P:water transport; P:adenylate cyclase-inhibiting G-protein coupled receptor signaling pathway; P:activation of phospholipase C activity; P:energy reserve metabolic process; P:epidermal growth factor receptor signaling pathway; P:activation of protein kinase A activity; P:cellular response to glucagon stimulus; P:adenylate cyclase-activating G-protei…	EC:4.6.1.1
CUFF.12521.1	adenylate cyclase type 9	232	20	1.97277e-61	91.3%	19	P:neurotrophin TRK receptor signaling pathway; P:water transport; P:adenylate cyclase-inhibiting G-protein coupled receptor signaling pathway; P:activation of phospholipase C activity; P:energy reserve metabolic process; P:epidermal growth factor receptor signaling pathway; P:activation of protein kinase A activity; P:cellular response to glucagon stimulus; P:adenylate cyclase-activating G-protei…	EC:4.6.1.1
CUFF.12521.2	adenylate cyclase type 9	232	20	1.97277e-61	91.3%	19	P:neurotrophin TRK receptor signaling pathway; P:water transport; P:adenylate cyclase-inhibiting G-protein coupled receptor signaling pathway; P:activation of phospholipase C activity; P:energy reserve metabolic process; P:epidermal growth factor receptor signaling pathway; P:activation of protein kinase A activity; P:cellular response to glucagon stimulus; P:adenylate cyclase-activating G-protei…	EC:4.6.1.1
CUFF.12475.1	---NA---	83	0			0	-
CUFF.12465.1	low quality protein: zinc finger protein 597-like	95	1	9.60024e-16	51.0%	0	-
CUFF.12488.1	---NA---	99	0			0	-
CUFF.12491.1	---NA---	91	0			0	-
CUFF.12499.2	zinc finger protein 75a	445	20	0.0	83.55%	6	P:viral process; F:sequence-specific DNA binding transcription factor activity; F:DNA binding; C:nucleus; F:zinc ion binding; P:regulation of transcription, DNA-dependent	-
CUFF.12499.3	zinc finger protein 75a	445	20	0.0	83.55%	6	P:viral process; F:sequence-specific DNA binding transcription factor activity; F:DNA binding; C:nucleus; F:zinc ion binding; P:regulation of transcription, DNA-dependent	-
CUFF.12499.1	zinc finger protein 75a	445	20	0.0	83.55%	6	P:viral process; F:sequence-specific DNA binding transcription factor activity; F:DNA binding; C:nucleus; F:zinc ion binding; P:regulation of transcription, DNA-dependent	-
CUFF.12499.4	zinc finger protein 75a	445	20	0.0	83.55%	6	P:viral process; F:sequence-specific DNA binding transcription factor activity; F:DNA binding; C:nucleus; F:zinc ion binding; P:regulation of transcription, DNA-dependent	-
CUFF.12499.5	zinc finger protein 75a	445	20	0.0	83.55%	6	P:viral process; F:sequence-specific DNA binding transcription factor activity; F:DNA binding; C:nucleus; F:zinc ion binding; P:regulation of transcription, DNA-dependent	-
CUFF.12499.6	zinc finger protein 75d-like	229	20	3.89977e-92	77.3%	6	P:viral process; F:sequence-specific DNA binding transcription factor activity; F:nucleic acid binding; C:nucleus; F:zinc ion binding; P:regulation of transcription, DNA-dependent	-
CUFF.12499.7	zinc finger protein 75d-like	133	20	3.8299e-56	78.25%	6	P:viral process; F:sequence-specific DNA binding transcription factor activity; F:nucleic acid binding; C:nucleus; F:zinc ion binding; P:regulation of transcription, DNA-dependent	-
CUFF.12499.8	zinc finger protein 75d-like	150	20	5.30472e-58	75.8%	6	P:viral process; F:sequence-specific DNA binding transcription factor activity; F:nucleic acid binding; C:nucleus; F:zinc ion binding; P:regulation of transcription, DNA-dependent	-
CUFF.12496.1	---NA---	79	0			0	-
CUFF.12535.1	---NA---	240	0			0	-
CUFF.12548.1	rab11 family interacting protein 3 (class ii)	216	20	3.82077e-43	69.5%	15	C:recycling endosome; P:ribonucleoside metabolic process; C:membrane; P:endocytic recycling; F:Rab GTPase binding; P:heterocycle biosynthetic process; F:calcium ion binding; C:nucleolus; F:ADP-ribosylation factor binding; C:cleavage furrow; C:centrosome; C:midbody; P:ribonucleoside triphosphate biosynthetic process; F:protein homodimerization activity; P:cytokinesis	-
CUFF.12548.2	rab11 family interacting protein 3 (class ii)	216	20	3.82077e-43	69.5%	15	C:recycling endosome; P:ribonucleoside metabolic process; C:membrane; P:endocytic recycling; F:Rab GTPase binding; P:heterocycle biosynthetic process; F:calcium ion binding; C:nucleolus; F:ADP-ribosylation factor binding; C:cleavage furrow; C:centrosome; C:midbody; P:ribonucleoside triphosphate biosynthetic process; F:protein homodimerization activity; P:cytokinesis	-
CUFF.12548.3	rab11 family interacting protein 3 (class ii)	146	20	5.14947e-40	73.45%	12	C:nucleolus; C:recycling endosome; P:cytokinesis; C:midbody; F:calcium ion binding; C:centrosome; C:cleavage furrow; F:ADP-ribosylation factor binding; P:endocytic recycling; C:membrane; F:Rab GTPase binding; F:protein homodimerization activity	-
CUFF.12548.4	rab11 family interacting protein 3 (class ii)	130	20	3.68131e-42	73.4%	12	C:nucleolus; C:recycling endosome; P:cytokinesis; C:midbody; F:calcium ion binding; C:centrosome; C:cleavage furrow; F:ADP-ribosylation factor binding; P:endocytic recycling; C:membrane; F:Rab GTPase binding; F:protein homodimerization activity	-
CUFF.12567.1	PREDICTED: hypothetical protein LOC100523903	76	1	0.00206032	68.0%	0	-
CUFF.12542.1	---NA---	85	0			0	-
CUFF.12565.1	---NA---	72	0			0	-
CUFF.12570.1	---NA---	144	0			0	-
CUFF.12576.1	---NA---	67	0			0	-
CUFF.12602.1	IL-23	91	1	0.019237	75.0%	0	-
CUFF.12599.1	---NA---	135	0			0	-
CUFF.12581.1	---NA---	70	0			0	-
CUFF.12598.1	---NA---	82	0			0	-
CUFF.12601.1	---NA---	73	0			0	-
CUFF.12598.2	---NA---	73	0			0	-
CUFF.12598.3	---NA---	73	0			0	-
CUFF.12598.4	---NA---	73	0			0	-
CUFF.12622.1	---NA---	126	0			0	-
CUFF.12663.1	---NA---	72	0			0	-
CUFF.12673.1	---NA---	66	0			0	-
CUFF.12675.1	serine threonine-protein kinase wnk2	90	20	4.2876e-23	85.45%	9	P:protein autophosphorylation; P:regulation of ion homeostasis; F:protein serine/threonine kinase activity; P:negative regulation of cell proliferation; F:ATP binding; P:positive regulation of sodium ion transmembrane transporter activity; P:negative regulation of ERK1 and ERK2 cascade; C:cytoplasm; C:plasma membrane	EC:2.7.11.0
CUFF.12722.1	wnk lysine deficient protein kinase 2	128	20	7.86119e-30	100.0%	9	P:protein autophosphorylation; P:regulation of ion homeostasis; F:protein serine/threonine kinase activity; P:negative regulation of cell proliferation; F:ATP binding; P:positive regulation of sodium ion transmembrane transporter activity; P:negative regulation of ERK1 and ERK2 cascade; C:cytoplasm; C:plasma membrane	EC:2.7.11.0
CUFF.12734.1	---NA---	70	0			0	-
CUFF.12686.1	---NA---	79	0			0	-
CUFF.12705.2	---NA---	68	0			0	-
CUFF.12705.1	---NA---	68	0			0	-
CUFF.12705.3	---NA---	68	0			0	-
CUFF.12705.4	---NA---	68	0			0	-
CUFF.12742.1	---NA---	69	0			0	-
CUFF.12745.1	endonuclease reverse transcriptase	482	20	6.68675e-131	66.7%	11	P:phosphatidylserine metabolic process; P:lipid biosynthetic process; P:sphingolipid metabolic process; F:oxidoreductase activity; C:endoplasmic reticulum membrane; P:positive regulation of transferase activity; C:plasma membrane; F:binding; F:L-serine transmembrane transporter activity; P:cellular biosynthetic process; P:L-serine transport	-
CUFF.12770.1	---NA---	134	0			0	-
CUFF.12773.1	cytoplasmic protein nck2	116	20	6.96478e-34	100.0%	15	P:axon guidance; C:vesicle membrane; P:lamellipodium assembly; P:positive regulation of T cell proliferation; F:receptor signaling complex scaffold activity; C:cytosol; P:negative regulation of cell proliferation; P:regulation of epidermal growth factor-activated receptor activity; P:regulation of translation; P:signal complex assembly; P:positive regulation of transcription from RNA polymerase I…	-
CUFF.12779.1	---NA---	89	0			0	-
CUFF.12783.1	IL-23	66	1	0.467851	77.0%	0	-
CUFF.12794.1	---NA---	99	0			0	-
CUFF.12850.1	von willebrand factor a domain-containing protein 3b	144	20	4.12274e-54	91.25%	1	F:oxidoreductase activity	-
CUFF.12870.1	metal transporter cnnm4	171	20	5.95004e-97	91.6%	6	C:integral to membrane; P:response to stimulus; P:visual perception; P:ion transport; C:plasma membrane; P:biomineral tissue development	-
CUFF.12866.1	---NA---	107	0			0	-
CUFF.12879.1	IL-23	223	1	0.0473078	79.0%	0	-
CUFF.12886.1	40s ribosomal protein s19	71	20	7.90529e-11	69.45%	17	P:nuclear-transcribed mRNA catabolic process, nonsense-mediated decay; P:translational termination; P:translational initiation; F:protein binding; P:positive regulation of cellular component movement; P:translational elongation; C:nucleolus; P:erythrocyte differentiation; F:structural constituent of ribosome; F:RNA binding; P:response to extracellular stimulus; P:viral transcription; P:ribosomal …	-
CUFF.12889.1	interferon regulatory factor 3-like	86	1	94.1162	63.0%	0	-
CUFF.12892.1	lactosylceramide alpha- -sialyltransferase	122	20	6.38914e-45	96.75%	3	P:protein glycosylation; F:lactosylceramide alpha-2,3-sialyltransferase activity; C:integral to Golgi membrane	EC:2.4.99.9
CUFF.12965.1	coiled-coil domain-containing protein 142	360	20	1.0072e-157	78.7%	0	-
CUFF.12965.2	---NA---	67	0			0	-
CUFF.12965.3	---NA---	67	0			0	-
CUFF.12982.1	exocyst complex component 6b	151	20	9.96785e-47	95.15%	3	C:exocyst; P:protein transport; P:vesicle docking involved in exocytosis	-
CUFF.13024.1	nucleolysin tia-1 isoform p40	179	20	8.45398e-10	97.15%	10	P:negative regulation of cytokine biosynthetic process; C:cytoplasmic stress granule; P:negative regulation of translation; P:induction of apoptosis; P:regulation of mRNA splicing, via spliceosome; F:AU-rich element binding; F:poly(A) RNA binding; F:protein binding; F:nucleotide binding; C:nucleus	-
CUFF.13024.2	nucleolysin tia-1 isoform p40	179	20	8.45398e-10	97.15%	10	P:negative regulation of cytokine biosynthetic process; C:cytoplasmic stress granule; P:negative regulation of translation; P:induction of apoptosis; P:regulation of mRNA splicing, via spliceosome; F:AU-rich element binding; F:poly(A) RNA binding; F:protein binding; F:nucleotide binding; C:nucleus	-
CUFF.13024.3	nucleolysin tia-1 isoform p40	179	20	8.45398e-10	97.15%	10	P:negative regulation of cytokine biosynthetic process; C:cytoplasmic stress granule; P:negative regulation of translation; P:induction of apoptosis; P:regulation of mRNA splicing, via spliceosome; F:AU-rich element binding; F:poly(A) RNA binding; F:protein binding; F:nucleotide binding; C:nucleus	-
CUFF.13024.4	nucleolysin tia-1 isoform p40	179	20	8.45398e-10	97.15%	10	P:negative regulation of cytokine biosynthetic process; C:cytoplasmic stress granule; P:negative regulation of translation; P:induction of apoptosis; P:regulation of mRNA splicing, via spliceosome; F:AU-rich element binding; F:poly(A) RNA binding; F:protein binding; F:nucleotide binding; C:nucleus	-
CUFF.13024.5	nucleolysin tia-1 isoform p40	179	20	8.45398e-10	97.15%	10	P:negative regulation of cytokine biosynthetic process; C:cytoplasmic stress granule; P:negative regulation of translation; P:induction of apoptosis; P:regulation of mRNA splicing, via spliceosome; F:AU-rich element binding; F:poly(A) RNA binding; F:protein binding; F:nucleotide binding; C:nucleus	-
CUFF.13024.6	nucleolysin tia-1 isoform p40	179	20	8.45398e-10	97.15%	10	P:negative regulation of cytokine biosynthetic process; C:cytoplasmic stress granule; P:negative regulation of translation; P:induction of apoptosis; P:regulation of mRNA splicing, via spliceosome; F:AU-rich element binding; F:poly(A) RNA binding; F:protein binding; F:nucleotide binding; C:nucleus	-
CUFF.13024.7	nucleolysin tia-1 isoform p40	179	20	8.45398e-10	97.15%	10	P:negative regulation of cytokine biosynthetic process; C:cytoplasmic stress granule; P:negative regulation of translation; P:induction of apoptosis; P:regulation of mRNA splicing, via spliceosome; F:AU-rich element binding; F:poly(A) RNA binding; F:protein binding; F:nucleotide binding; C:nucleus	-
CUFF.13024.8	nucleolysin tia-1 isoform p40	179	20	8.45398e-10	97.15%	10	P:negative regulation of cytokine biosynthetic process; C:cytoplasmic stress granule; P:negative regulation of translation; P:induction of apoptosis; P:regulation of mRNA splicing, via spliceosome; F:AU-rich element binding; F:poly(A) RNA binding; F:protein binding; F:nucleotide binding; C:nucleus	-
CUFF.13019.1	---NA---	183	0			0	-
CUFF.13019.2	---NA---	183	0			0	-
CUFF.13022.1	IL-23	91	1	0.000660209	62.0%	0	-
CUFF.13050.1	ap2-associated protein kinase 1-like isoform 1	293	20	0.0	85.15%	14	P:regulation of clathrin-mediated endocytosis; P:protein autophosphorylation; P:positive regulation of Notch signaling pathway; F:protein serine/threonine kinase activity; F:AP-2 adaptor complex binding; P:regulation of protein localization; C:terminal bouton; C:clathrin-coated vesicle; C:cell leading edge; P:protein stabilization; C:coated pit; F:ATP binding; F:Notch binding; C:extrinsic to plas…	EC:2.7.11.0
CUFF.13082.1	transmembrane protein 17-like isoform 2	157	2	1.0095e-09	92.5%	4	P:cilium assembly; P:smoothened signaling pathway; C:cilium membrane; C:TCTN-B9D complex	-
CUFF.13103.11	---NA---	79	0			0	-
CUFF.13103.13	---NA---	79	0			0	-
CUFF.13103.12	---NA---	79	0			0	-
CUFF.13111.2	ubiquitin carboxyl-terminal hydrolase 34	1299	20	0.0	92.0%	7	F:ubiquitin-specific protease activity; P:protein K48-linked deubiquitination; F:protein binding; P:ubiquitin-dependent protein catabolic process; F:ubiquitin thiolesterase activity; F:cysteine-type endopeptidase activity; P:positive regulation of canonical Wnt receptor signaling pathway	EC:3.1.2.15; EC:3.4.22.0
CUFF.13111.3	ubiquitin carboxyl-terminal hydrolase 34	1299	20	0.0	92.0%	7	F:ubiquitin-specific protease activity; P:protein K48-linked deubiquitination; F:protein binding; P:ubiquitin-dependent protein catabolic process; F:ubiquitin thiolesterase activity; F:cysteine-type endopeptidase activity; P:positive regulation of canonical Wnt receptor signaling pathway	EC:3.1.2.15; EC:3.4.22.0
CUFF.13111.4	ubiquitin carboxyl-terminal hydrolase 34	1299	20	0.0	92.0%	7	F:ubiquitin-specific protease activity; P:protein K48-linked deubiquitination; F:protein binding; P:ubiquitin-dependent protein catabolic process; F:ubiquitin thiolesterase activity; F:cysteine-type endopeptidase activity; P:positive regulation of canonical Wnt receptor signaling pathway	EC:3.1.2.15; EC:3.4.22.0
CUFF.13108.1	IL-23	86	1	0.00028151	84.0%	0	-
CUFF.13112.1	serine threonine-protein phosphatase 4 regulatory subunit 3b isoform 2	74	20	1.31532e-41	99.55%	4	C:microtubule organizing center; P:intracellular transport; C:nucleus; P:regulation of lipid metabolic process	-
CUFF.13136.3	acylphosphatase muscle isoform cra_d	148	4	5.8606e-08	88.5%	3	P:phosphate-containing compound metabolic process; C:mitochondrion; F:acylphosphatase activity	EC:3.6.1.7
CUFF.13134.1	---NA---	74	0			0	-
CUFF.13152.1	---NA---	104	0			0	-
CUFF.13178.1	---NA---	85	0			0	-
CUFF.13213.1	---NA---	77	0			0	-
CUFF.13224.1	---NA---	75	0			0	-
CUFF.13274.1	IL-23	84	1	0.260668	76.0%	0	-
CUFF.13274.2	IL-23	84	1	0.260668	76.0%	0	-
CUFF.13293.1	tyrosine 3-monooxygenase tryptophan 5-monooxygenase activation epsilon polypeptide	169	20	4.04179e-97	92.05%	22	P:neuron migration; P:negative regulation of protein dephosphorylation; P:neurotrophin TRK receptor signaling pathway; F:histone deacetylase binding; F:phosphoserine binding; P:hippocampus development; P:protein targeting; C:melanosome; C:cytosol; ; F:monooxygenase activity; F:protein domain specific binding; P:cerebral cortex development; F:protein kinase C inhibitor activity; P:hippo signaling …	-
CUFF.13306.1	PREDICTED: hypothetical protein LOC100739063	80	1	4.16939e-22	100.0%	0	-
CUFF.13330.2	IL-23	78	1	1.54226e-05	83.0%	0	-
CUFF.13301.1	---NA---	71	0			0	-
CUFF.13311.1	---NA---	97	0			0	-
CUFF.13360.1	endonuclease reverse transcriptase	309	20	1.48214e-165	85.3%	4	F:endonuclease activity; F:RNA binding; F:RNA-directed DNA polymerase activity; P:RNA-dependent DNA replication	EC:2.7.7.49
CUFF.13360.2	endonuclease reverse transcriptase	309	20	1.48214e-165	85.3%	4	F:endonuclease activity; F:RNA binding; F:RNA-directed DNA polymerase activity; P:RNA-dependent DNA replication	EC:2.7.7.49
CUFF.13322.1	---NA---	83	0			0	-
CUFF.13323.1	---NA---	83	0			0	-
CUFF.13349.1	zinc finger protein 513	282	20	1.12614e-101	97.35%	7	P:response to stimulus; F:zinc ion binding; F:transcription regulatory region DNA binding; P:regulation of transcription, DNA-dependent; P:visual perception; P:retina development in camera-type eye; C:nucleus	-
CUFF.13349.2	zinc finger protein 513	282	20	1.12614e-101	97.35%	7	P:response to stimulus; F:zinc ion binding; F:transcription regulatory region DNA binding; P:regulation of transcription, DNA-dependent; P:visual perception; P:retina development in camera-type eye; C:nucleus	-
CUFF.13349.4	zinc finger protein 513	282	20	1.12614e-101	97.35%	7	P:response to stimulus; F:zinc ion binding; F:transcription regulatory region DNA binding; P:regulation of transcription, DNA-dependent; P:visual perception; P:retina development in camera-type eye; C:nucleus	-
CUFF.13349.3	zinc finger protein 513	282	20	1.12614e-101	97.35%	7	P:response to stimulus; F:zinc ion binding; F:transcription regulatory region DNA binding; P:regulation of transcription, DNA-dependent; P:visual perception; P:retina development in camera-type eye; C:nucleus	-
CUFF.13349.5	zinc finger protein 513	74	20	4.98348e-18	91.3%	7	P:response to stimulus; F:zinc ion binding; F:transcription regulatory region DNA binding; P:regulation of transcription, DNA-dependent; P:visual perception; P:retina development in camera-type eye; C:nucleus	-
CUFF.13349.6	zinc finger protein 513	74	20	4.98348e-18	91.3%	7	P:response to stimulus; F:zinc ion binding; F:transcription regulatory region DNA binding; P:regulation of transcription, DNA-dependent; P:visual perception; P:retina development in camera-type eye; C:nucleus	-
CUFF.13363.1	---NA---	84	0			0	-
CUFF.13364.1	---NA---	91	0			0	-
CUFF.13365.1	---NA---	88	0			0	-
CUFF.13379.1	kinesin-like protein kif3c	96	20	7.60798e-40	97.85%	7	P:microtubule-based movement; P:blood coagulation; F:ATP binding; C:cytosol; C:kinesin complex; F:microtubule motor activity; C:microtubule	-
CUFF.13383.1	---NA---	66	0			0	-
CUFF.13387.1	---NA---	68	0			0	-
CUFF.13390.1	adenylate cyclase type 3	198	20	4.33331e-84	96.2%	15	C:membrane raft; P:activation of adenylate cyclase activity; F:calcium- and calmodulin-responsive adenylate cyclase activity; P:female meiosis; C:membrane fraction; C:integral to membrane; P:long-term memory; C:cytoplasm; F:metal ion binding; C:plasma membrane; F:calmodulin binding; C:nucleus; F:ATP binding; P:sensory perception of smell; P:intracellular signal transduction	-
CUFF.13431.1	---NA---	82	0			0	-
CUFF.13443.1	---NA---	72	0			0	-
CUFF.13409.1	---NA---	131	0			0	-
CUFF.13484.2	---NA---	78	0			0	-
CUFF.13495.1	---NA---	94	0			0	-
CUFF.13482.1	---NA---	74	0			0	-
CUFF.13465.1	---NA---	89	0			0	-
CUFF.13522.1	---NA---	67	0			0	-
CUFF.13535.1	sh3 domain-containing ysc84-like protein 1	121	20	5.71112e-12	96.45%	1	F:protein binding	-
CUFF.13538.1	---NA---	73	0			0	-
CUFF.13551.1	---NA---	71	0			0	-
CUFF.13556.1	---NA---	189	0			0	-
CUFF.13570.6	zinc finger protein 16	555	20	0.0	67.95%	3	F:nucleic acid binding; C:intracellular; F:zinc ion binding	-
CUFF.13570.5	zinc finger protein 16	555	20	0.0	67.95%	3	F:nucleic acid binding; C:intracellular; F:zinc ion binding	-
CUFF.13565.1	---NA---	83	0			0	-
CUFF.13565.2	---NA---	83	0			0	-
CUFF.13565.3	---NA---	83	0			0	-
CUFF.13585.1	---NA---	74	0			0	-
CUFF.13611.1	pyrroline-5-carboxylate reductase 3	76	20	1.04645e-37	93.7%	5	F:identical protein binding; F:pyrroline-5-carboxylate reductase activity; P:L-proline biosynthetic process; P:oxidation-reduction process; F:nucleotide binding	EC:1.5.1.2
CUFF.13645.3	zinc finger ccch domain-containing protein 3	184	20	6.25117e-32	75.75%	5	P:mRNA polyadenylation; F:binding; P:regulation of mRNA export from nucleus; P:poly(A)+ mRNA export from nucleus; C:nucleus	-
CUFF.13617.1	---NA---	77	0			0	-
CUFF.13624.3	---NA---	130	0			0	-
CUFF.13624.1	---NA---	130	0			0	-
CUFF.13624.2	---NA---	130	0			0	-
CUFF.13626.1	---NA---	151	0			0	-
CUFF.13626.2	---NA---	151	0			0	-
CUFF.13626.3	---NA---	151	0			0	-
CUFF.13626.4	---NA---	151	0			0	-
CUFF.13630.4	---NA---	71	0			0	-
CUFF.13635.1	denn domain-containing protein 3	149	20	5.84247e-73	93.4%	0	-
CUFF.13638.1	denn domain-containing protein 3	101	20	2.01918e-40	94.35%	3	F:molecular_function; P:biological_process; C:cellular_component
CUFF.13641.1	---NA---	66	0			0	-
CUFF.13646.1	---NA---	104	0			0	-
CUFF.13647.1	---NA---	68	0			0	-
CUFF.13652.1	---NA---	85	0			0	-
CUFF.13653.1	IL-23	84	1	5.25125	73.0%	0	-
CUFF.13657.1	collagen alpha-1 chain	92	20	9.35567e-25	100.0%	2	C:collagen; C:cytoplasm	-
CUFF.13668.1	---NA---	67	0			0	-
CUFF.13680.1	IL-23	72	1	11.0166	61.0%	0	-
CUFF.13672.1	---NA---	94	0			0	-
CUFF.13674.1	---NA---	94	0			0	-
CUFF.13673.1	zinc finger protein zfat	149	20	2.03128e-49	78.65%	4	P:transcription, DNA-dependent; F:nucleic acid binding; F:zinc ion binding; C:intracellular part	-
CUFF.13673.2	zinc finger protein zfat	149	20	2.03128e-49	78.65%	4	P:transcription, DNA-dependent; F:nucleic acid binding; F:zinc ion binding; C:intracellular part	-
CUFF.13679.2	zinc finger protein zfat isoform 2	207	20	6.21022e-135	99.05%	5	F:DNA binding; C:nucleus; F:zinc ion binding; C:cytosol; P:regulation of transcription, DNA-dependent	-
CUFF.13679.4	zinc finger protein zfat	374	20	0.0	95.6%	5	F:DNA binding; C:nucleus; F:zinc ion binding; C:cytosol; P:regulation of transcription, DNA-dependent	-
CUFF.13679.3	zinc finger protein zfat	374	20	0.0	95.6%	5	F:DNA binding; C:nucleus; F:zinc ion binding; C:cytosol; P:regulation of transcription, DNA-dependent	-
CUFF.13679.1	zinc finger protein zfat	460	20	0.0	95.45%	5	F:DNA binding; C:nucleus; F:zinc ion binding; C:cytosol; P:regulation of transcription, DNA-dependent	-
CUFF.13690.1	zinc finger protein zfat	429	20	0.0	85.45%	8	C:cytosol; F:RNA polymerase II core promoter proximal region sequence-specific DNA binding transcription factor activity involved in positive regulation of transcription; F:zinc ion binding; P:spongiotrophoblast layer development; P:regulation of transcription, DNA-dependent; F:DNA binding; P:hematopoietic progenitor cell differentiation; C:nucleus	-
CUFF.13690.2	zinc finger protein zfat isoform 1	400	20	2.11131e-112	81.0%	8	C:cytosol; F:RNA polymerase II core promoter proximal region sequence-specific DNA binding transcription factor activity involved in positive regulation of transcription; F:zinc ion binding; P:spongiotrophoblast layer development; P:regulation of transcription, DNA-dependent; F:DNA binding; P:hematopoietic progenitor cell differentiation; C:nucleus	-
CUFF.13690.3	zinc finger protein zfat	429	20	0.0	85.45%	8	C:cytosol; F:RNA polymerase II core promoter proximal region sequence-specific DNA binding transcription factor activity involved in positive regulation of transcription; F:zinc ion binding; P:spongiotrophoblast layer development; P:regulation of transcription, DNA-dependent; F:DNA binding; P:hematopoietic progenitor cell differentiation; C:nucleus	-
CUFF.13690.4	zinc finger protein zfat	429	20	0.0	85.45%	8	C:cytosol; F:RNA polymerase II core promoter proximal region sequence-specific DNA binding transcription factor activity involved in positive regulation of transcription; F:zinc ion binding; P:spongiotrophoblast layer development; P:regulation of transcription, DNA-dependent; F:DNA binding; P:hematopoietic progenitor cell differentiation; C:nucleus	-
CUFF.13690.5	zinc finger protein zfat isoform 2	394	20	9.61173e-134	85.45%	5	F:DNA binding; C:nucleus; F:zinc ion binding; C:cytosol; P:regulation of transcription, DNA-dependent	-
CUFF.13690.6	zinc finger protein zfat isoform 2	394	20	9.61173e-134	85.45%	5	F:DNA binding; C:nucleus; F:zinc ion binding; C:cytosol; P:regulation of transcription, DNA-dependent	-
CUFF.13690.7	zinc finger protein zfat isoform 2	137	20	3.44836e-74	96.0%	5	F:DNA binding; C:nucleus; F:zinc ion binding; C:cytosol; P:regulation of transcription, DNA-dependent	-
CUFF.13681.1	---NA---	73	0			0	-
CUFF.13685.1	---NA---	75	0			0	-
CUFF.13697.1	IL-23	213	1	1.31402	78.0%	0	-
CUFF.13700.1	---NA---	70	0			0	-
CUFF.13715.1	---NA---	79	0			0	-
CUFF.13713.1	tribbles homolog 1	99	20	2.8819e-52	99.8%	18	F:ubiquitin-protein ligase regulator activity; F:mitogen-activated protein kinase kinase binding; P:negative regulation of smooth muscle cell proliferation; P:negative regulation of lipopolysaccharide-mediated signaling pathway; P:negative regulation of protein kinase activity; F:protein kinase activity; C:cytoplasm; P:negative regulation of sequence-specific DNA binding transcription factor acti…	-
CUFF.13710.1	---NA---	72	0			0	-
CUFF.13720.1	kelch-like protein 38	123	20	2.82286e-72	95.1%	3	F:molecular_function; P:biological_process; C:cellular_component
CUFF.13740.1	reverse transcriptase	73	20	1.90467e-20	80.9%	0	-
CUFF.13759.1	IL-23	83	1	0.110379	80.0%	0	-
CUFF.13778.2	exostosin-1	321	20	0.0	98.85%	18	P:axon guidance; P:endoderm development; P:gastrulation; C:Golgi membrane; C:integral to endoplasmic reticulum membrane; P:heparan sulfate proteoglycan biosynthetic process, polysaccharide chain biosynthetic process; P:mesoderm development; P:ossification; F:protein heterodimerization activity; F:N-acetylglucosaminyl-proteoglycan 4-beta-glucuronosyltransferase activity; P:glycosaminoglycan biosyn…	EC:2.4.1.225; EC:2.4.1.224
CUFF.13803.1	endonuclease reverse transcriptase	217	20	1.34598e-98	81.95%	4	F:endonuclease activity; F:RNA binding; F:RNA-directed DNA polymerase activity; P:RNA-dependent DNA replication	EC:2.7.7.49
CUFF.13810.1	IL-23	81	1	0.110514	80.0%	0	-
CUFF.13814.1	IL-23	81	1	0.439028	67.0%	0	-
CUFF.13818.1	IL-23	91	1	79.5905	72.0%	0	-
CUFF.13829.1	vacuolar protein sorting-associated protein 13b	183	20	9.6265e-33	81.65%	1	P:protein transport	-
CUFF.13832.1	---NA---	90	0			0	-
CUFF.13836.1	vacuolar protein sorting-associated protein 13b	96	20	2.33263e-34	97.4%	1	P:protein localization	-
CUFF.13840.1	serine threonine-protein kinase 3	91	20	5.14972e-21	100.0%	24	C:nucleoplasm; P:negative regulation of cell migration; P:intracellular protein kinase cascade; P:neural tube formation; C:membrane; P:central nervous system development; P:negative regulation of organ growth; P:cellular component disassembly involved in execution phase of apoptosis; P:negative regulation of canonical Wnt receptor signaling pathway; P:regulation of axon regeneration; F:protein di…	EC:2.7.11.0
CUFF.13914.1	matrilin-2 isoform 2	106	20	2.1483e-14	93.25%	7	P:dendrite regeneration; P:response to axon injury; F:protein binding; P:neuron migration; F:calcium ion binding; C:basement membrane; P:glial cell migration	-
CUFF.13857.1	---NA---	80	0			0	-
CUFF.13865.1	---NA---	76	0			0	-
CUFF.13866.1	---NA---	76	0			0	-
CUFF.13897.1	---NA---	91	0			0	-
CUFF.13897.2	---NA---	91	0			0	-
CUFF.13900.1	af116721_72 pro1905	72	6	1.40794e-17	88.33%	0	-
CUFF.13930.2	zinc finger protein 704	237	20	1.1458e-40	95.05%	2	F:zinc ion binding; C:intracellular	-
CUFF.13930.1	zinc finger protein 704	383	20	8.92677e-38	95.0%	2	F:zinc ion binding; C:intracellular	-
CUFF.13960.1	---NA---	67	0			0	-
CUFF.13965.1	PREDICTED: hypothetical protein LOC100523903	84	1	0.00458614	65.0%	0	-
CUFF.13969.1	---NA---	71	0			0	-
CUFF.13975.1	A3Z2_1	101	1	5.86321	53.0%	0	-
CUFF.14010.1	high affinity camp-specific 3 -cyclic phosphodiesterase 7a	147	1	7.13685e-07	77.0%	0	-
CUFF.14012.1	IL-23	68	1	0.295207	78.0%	0	-
CUFF.14040.2	---NA---	138	0			0	-
CUFF.14040.1	---NA---	138	0			0	-
CUFF.14037.1	aspartyl asparaginyl beta-hydroxylase	216	20	5.63505e-05	65.8%	7	C:membrane; P:calcium ion transport; F:peptide-aspartate beta-dioxygenase activity; P:response to stimulus; P:peptidyl-aspartic acid hydroxylation; P:anatomical structure development; P:regulation of cellular process	EC:1.14.11.16
CUFF.14057.2	PREDICTED: hypothetical protein LOC100523903	213	1	5.53086	61.0%	0	-
CUFF.14057.1	PREDICTED: hypothetical protein LOC100523903	213	1	5.53086	61.0%	0	-
CUFF.14062.1	---NA---	67	0			0	-
CUFF.14083.1	rab6-interacting golgin	158	20	7.50205e-57	83.85%	3	C:nucleolus; C:Golgi apparatus; F:protein binding	-
CUFF.14109.1	IL-23	102	1	0.437512	75.0%	0	-
CUFF.14149.1	---NA---	67	0			0	-
CUFF.14178.3	---NA---	89	0			0	-
CUFF.14178.4	---NA---	89	0			0	-
CUFF.14182.2	IL-23	68	1	0.827837	68.0%	0	-
CUFF.14176.1	---NA---	95	0			0	-
CUFF.14261.2	---NA---	77	0			0	-
CUFF.14261.4	---NA---	77	0			0	-
CUFF.14261.3	slam family member 9-like	292	20	1.08299e-162	64.6%	2	F:receptor activity; C:integral to membrane
CUFF.14261.5	slam family member 9-like	264	20	5.99996e-162	65.15%	2	F:receptor activity; C:integral to membrane
CUFF.14261.6	t-lymphocyte surface antigen ly-9	163	20	3.40367e-82	61.55%	2	F:receptor activity; C:integral to membrane
CUFF.14296.4	---NA---	121	0			0	-
CUFF.14403.2	mCG148353	80	1	0.327634	85.0%	0	-
CUFF.14403.1	mCG148353	80	1	0.327634	85.0%	0	-
CUFF.14401.1	---NA---	80	0			0	-
CUFF.14404.1	IL-23	72	1	0.534606	72.0%	0	-
CUFF.14435.1	pleckstrin homology domain-containing family o member 1	145	20	7.446e-84	98.15%	4	C:cytoplasm; F:phospholipid binding; C:nucleus; C:plasma membrane	-
CUFF.14435.2	pleckstrin homology domain family o member 1	137	20	1.05398e-63	96.7%	4	C:cytoplasm; F:phospholipid binding; C:nucleus; C:plasma membrane	-
CUFF.14456.1	gap junction alpha-8 protein	115	20	1.41118e-55	100.0%	10	P:lens development in camera-type eye; C:integral to plasma membrane; C:integral to membrane of membrane fraction; F:protein binding; F:gap junction hemi-channel activity; P:protein homooligomerization; C:connexon complex; P:transport; P:cell-cell signaling; P:visual perception	-
CUFF.14488.1	---NA---	66	0			0	-
CUFF.14498.1	---NA---	68	0			0	-
CUFF.14589.1	s-adenosylhomocysteine hydrolase-like 1	96	20	9.64319e-17	100.0%	11	P:regulation of anion transport; P:protein export from nucleus; P:mRNA polyadenylation; P:regulation of ion transmembrane transporter activity; F:adenosylhomocysteinase activity; P:one-carbon metabolic process; F:protein binding; F:nucleotide binding; P:positive regulation of sodium ion transport; P:regulation of mRNA 3'-end processing; C:endoplasmic reticulum	EC:3.3.1.1
CUFF.14599.1	---NA---	71	0			0	-
CUFF.14618.1	cadherin egf lag seven-pass g-type receptor 2	137	20	5.2836e-30	89.6%	14	P:neuron migration; P:regulation of cell-cell adhesion; P:Wnt receptor signaling pathway; F:calcium ion binding; C:integral to membrane; P:homophilic cell adhesion; P:regulation of transcription, DNA-dependent; F:G-protein coupled receptor activity; P:spermatogenesis; C:cytoplasm; P:neural plate anterior/posterior regionalization; P:dendrite morphogenesis; P:neuropeptide signaling pathway; C:plas…	-
CUFF.14618.2	cadherin egf lag seven-pass g-type receptor 2	137	20	5.2836e-30	89.6%	14	P:neuron migration; P:regulation of cell-cell adhesion; P:Wnt receptor signaling pathway; F:calcium ion binding; C:integral to membrane; P:homophilic cell adhesion; P:regulation of transcription, DNA-dependent; F:G-protein coupled receptor activity; P:spermatogenesis; C:cytoplasm; P:neural plate anterior/posterior regionalization; P:dendrite morphogenesis; P:neuropeptide signaling pathway; C:plas…	-
CUFF.14618.3	cadherin egf lag seven-pass g-type receptor 2	137	20	5.2836e-30	89.6%	14	P:neuron migration; P:regulation of cell-cell adhesion; P:Wnt receptor signaling pathway; F:calcium ion binding; C:integral to membrane; P:homophilic cell adhesion; P:regulation of transcription, DNA-dependent; F:G-protein coupled receptor activity; P:spermatogenesis; C:cytoplasm; P:neural plate anterior/posterior regionalization; P:dendrite morphogenesis; P:neuropeptide signaling pathway; C:plas…	-
CUFF.14619.1	sortilin 1	120	20	3.14835e-64	97.3%	35	C:trans-Golgi network transport vesicle; P:neurotrophin TRK receptor signaling pathway; P:response to insulin stimulus; P:negative regulation of apoptotic process; P:endosome transport via multivesicular body sorting pathway; P:neuropeptide signaling pathway; C:nuclear membrane; C:microsome; P:regulation of gene expression; C:integral to membrane; C:endoplasmic reticulum membrane; C:lysosomal mem…	-
CUFF.14619.2	sortilin 1	120	20	3.14835e-64	97.3%	35	C:trans-Golgi network transport vesicle; P:neurotrophin TRK receptor signaling pathway; P:response to insulin stimulus; P:negative regulation of apoptotic process; P:endosome transport via multivesicular body sorting pathway; P:neuropeptide signaling pathway; C:nuclear membrane; C:microsome; P:regulation of gene expression; C:integral to membrane; C:endoplasmic reticulum membrane; C:lysosomal mem…	-
CUFF.14616.1	cadherin egf lag seven-pass g-type receptor 2	669	20	0.0	98.05%	14	P:neuron migration; P:regulation of cell-cell adhesion; P:Wnt receptor signaling pathway; F:calcium ion binding; C:integral to membrane; P:homophilic cell adhesion; P:regulation of transcription, DNA-dependent; F:G-protein coupled receptor activity; P:spermatogenesis; C:cytoplasm; P:neural plate anterior/posterior regionalization; P:dendrite morphogenesis; P:neuropeptide signaling pathway; C:plas…	-
CUFF.14648.1	retrovirus-related pol polyprotein line-1	131	20	1.91973e-47	82.0%	4	F:endonuclease activity; F:RNA binding; F:RNA-directed DNA polymerase activity; P:RNA-dependent DNA replication	EC:2.7.7.49
CUFF.14642.1	---NA---	79	0			0	-
CUFF.14643.1	endonuclease reverse transcriptase	206	20	2.70585e-73	75.35%	2	F:nucleotidyltransferase activity; F:binding	EC:2.7.7.0
CUFF.14662.1	glycogen debranching enzyme	90	20	9.71394e-36	96.7%	17	F:amylo-alpha-1,6-glucosidase activity; C:sarcoplasmic reticulum; C:cytosol; F:polyubiquitin binding; F:cation binding; P:glycogen catabolic process; C:soluble fraction; C:nucleolus; F:polysaccharide binding; P:response to nutrient; C:inclusion body; P:response to glucocorticoid stimulus; F:4-alpha-glucanotransferase activity; C:isoamylase complex; P:glucose metabolic process; P:small molecule me…	EC:3.2.1.33; EC:2.4.1.25
CUFF.14686.1	IL-23	80	1	0.774167	76.0%	0	-
CUFF.14699.1	retrovirus-related pol polyprotein line-1	113	20	1.95123	61.85%	0	-
CUFF.14716.1	IL-23	170	1	0.000125096	84.0%	0	-
CUFF.14739.1	zinc finger protein 326	97	20	2.67808e-22	98.0%	11	C:insoluble fraction; C:nuclear matrix; F:zinc ion binding; F:RNA polymerase II core binding; P:RNA splicing; C:DBIRD complex; F:DNA binding; C:heterogeneous nuclear ribonucleoprotein complex; P:regulation of DNA-dependent transcription, elongation; P:mRNA processing; P:positive regulation of transcription, DNA-dependent	-
CUFF.14735.1	---NA---	84	0			0	-
CUFF.14738.1	---NA---	174	0			0	-
CUFF.14743.1	IL-23	88	1	0.000169477	81.0%	0	-
CUFF.14763.1	PREDICTED: hypothetical protein LOC100523903	103	1	2.22752	62.0%	0	-
CUFF.14778.1	---NA---	78	0			0	-
CUFF.14790.1	---NA---	146	0			0	-
CUFF.14776.1	---NA---	72	0			0	-
CUFF.14813.1	---NA---	108	0			0	-
CUFF.14878.1	chromobox protein homolog 7-like	75	1	0.805951	70.0%	0	-
CUFF.14882.1	---NA---	73	0			0	-
CUFF.14918.1	mical-like 1	269	20	1.92581e-130	95.55%	4	C:cytoskeleton; C:cytoplasm; F:zinc ion binding; F:protein binding	-
CUFF.14970.1	adp-ribosylation factor-binding protein gga1	72	20	2.2489e-40	99.15%	6	C:Golgi apparatus part; F:protein binding; P:vesicle-mediated transport; P:intracellular protein transport; C:clathrin adaptor complex; C:endosome membrane	-
CUFF.14970.2	adp-ribosylation factor-binding protein gga1	133	20	2.87974e-76	97.6%	6	C:Golgi apparatus part; F:protein binding; P:vesicle-mediated transport; P:intracellular protein transport; C:clathrin adaptor complex; C:endosome membrane	-
CUFF.14941.1	IL-23	87	1	2.18807	77.0%	0	-
CUFF.14943.1	---NA---	67	0			0	-
CUFF.14946.1	IL-23	319	1	0.411867	78.0%	0	-
CUFF.15015.2	probable atp-dependent rna helicase ddx23	194	20	9.00166e-128	88.95%	11	F:ATP-dependent RNA helicase activity; F:nucleic acid binding; C:mitochondrion; C:nucleolus; F:ATP binding; F:protein binding; P:cis assembly of pre-catalytic spliceosome; C:U5 snRNP; C:catalytic step 2 spliceosome; C:nucleoplasm; C:plasma membrane	-
CUFF.15015.1	probable atp-dependent rna helicase ddx23	194	20	9.00166e-128	88.95%	11	F:ATP-dependent RNA helicase activity; F:nucleic acid binding; C:mitochondrion; C:nucleolus; F:ATP binding; F:protein binding; P:cis assembly of pre-catalytic spliceosome; C:U5 snRNP; C:catalytic step 2 spliceosome; C:nucleoplasm; C:plasma membrane	-
CUFF.14978.1	adp-ribosylation factor 3	152	20	4.99608e-57	96.5%	12	P:vesicle-mediated transport; C:cytosol; P:small GTPase mediated signal transduction; P:GTP catabolic process; F:GTPase activity; C:endomembrane system; C:perinuclear region of cytoplasm; P:cellular copper ion homeostasis; P:protein transport; C:Golgi apparatus; F:GTP binding; C:sarcomere	-
CUFF.14983.1	PREDICTED: hypothetical protein LOC100523903	139	1	0.258155	68.0%	0	-
CUFF.14993.1	rac gtpase-activating protein 1	92	20	9.96968e-39	81.35%	28	C:acrosomal vesicle; F:protein kinase binding; P:regulation of small GTPase mediated signal transduction; F:gamma-tubulin binding; P:spermatogenesis; P:neuroblast proliferation; C:centralspindlin complex; ; C:cytosol; C:microtubule; F:metal ion binding; F:microtubule binding; P:cytokinesis, actomyosin contractile ring assembly; F:alpha-tubulin binding; P:blood coagulation; F:GTPase activator acti…	-
CUFF.15031.1	---NA---	73	0			0	-
CUFF.15032.1	---NA---	68	0			0	-
CUFF.15034.1	---NA---	104	0			0	-
CUFF.15046.1	PREDICTED: hypothetical protein LOC100523903	101	1	48.4199	63.0%	0	-
CUFF.15066.1	---NA---	74	0			0	-
CUFF.15084.1	---NA---	108	0			0	-
CUFF.15119.1	---NA---	67	0			0	-
CUFF.15128.6	IL-23	76	1	1.26899	77.0%	0	-
CUFF.15173.1	nascent polypeptide-associated complex subunit alpha	86	20	0.148533	73.45%	12	P:protein transport; F:DNA binding; C:nucleus; P:transport; C:cytoplasm; P:regulation of transcription, DNA-dependent; F:TBP-class protein binding; F:transcription coactivator activity; P:transcription, DNA-dependent; P:translation; P:interspecies interaction between organisms; C:nascent polypeptide-associated complex
CUFF.15230.1	---NA---	72	0			0	-
CUFF.15348.4	IL-23	122	1	12.9529	66.0%	0	-
CUFF.15348.3	IL-23	122	1	12.9529	66.0%	0	-
CUFF.15343.1	alpha-n-acetylneuraminide alpha- -sialyltransferase	143	20	9.13945e-98	99.7%	6	F:alpha-N-acetylneuraminate alpha-2,8-sialyltransferase activity; C:integral to Golgi membrane; P:protein glycosylation; P:positive regulation of cell proliferation; P:glycosphingolipid biosynthetic process; P:cellular response to heat	EC:2.4.99.8
CUFF.15366.1	---NA---	67	0			0	-
CUFF.15372.1	---NA---	68	0			0	-
CUFF.15398.1	phospholipase b-like 1	411	20	3.15985e-104	93.0%	3	C:extracellular region; P:lipid catabolic process; F:hydrolase activity	-
CUFF.15401.1	g-protein coupled receptor family c group 5 member d	244	20	1.85788e-126	93.1%	6	F:G-protein coupled receptor activity; C:plasma membrane; F:sevenless binding; P:G-protein coupled receptor signaling pathway; P:visual perception; C:integral to membrane	-
CUFF.15422.1	---NA---	68	0			0	-
CUFF.15452.1	---NA---	67	0			0	-
CUFF.15453.1	---NA---	67	0			0	-
CUFF.15466.2	---NA---	103	0			0	-
CUFF.15466.1	---NA---	102	0			0	-
CUFF.15462.1	39s ribosomal protein mitochondrial	74	20	1.3669e-33	97.15%	4	C:mitochondrial large ribosomal subunit; F:structural constituent of ribosome; F:protein binding; P:translation	-
CUFF.15513.1	---NA---	73	0			0	-
CUFF.15515.1	---NA---	76	0			0	-
CUFF.15524.1	IL-23	123	1	0.0161635	81.0%	0	-
CUFF.15540.1	voltage-dependent l-type calcium channel subunit alpha-1c	85	20	1.28312e-28	99.9%	31	P:axon guidance; F:voltage-gated calcium channel activity; F:protein phosphatase 2A binding; C:dendritic shaft; P:smooth muscle contraction involved in micturition; P:visual learning; C:membrane fraction; C:presynaptic membrane; P:calcium ion-dependent exocytosis; P:energy reserve metabolic process; P:calcium ion transport into cytosol; P:regulation of insulin secretion; P:regulation of vasoconst…	-
CUFF.15544.1	IL-23	68	1	5.44793	74.0%	0	-
CUFF.15573.1	---NA---	66	0			0	-
CUFF.15578.1	krueppel-like factor 8-like	105	1	7.04135e-07	64.0%	0	-
CUFF.15586.2	prickle-like protein 1	498	20	0.0	94.75%	11	F:zinc ion binding; P:negative regulation of canonical Wnt receptor signaling pathway; C:nuclear membrane; P:positive regulation of protein ubiquitination; P:negative regulation of transcription, DNA-dependent; C:cytosol; P:positive regulation of proteasomal ubiquitin-dependent protein catabolic process; P:negative regulation of cardiac muscle cell myoblast differentiation; P:neural tube closure;…	-
CUFF.15586.1	prickle-like protein 1	569	20	0.0	95.5%	11	F:zinc ion binding; P:negative regulation of canonical Wnt receptor signaling pathway; C:nuclear membrane; P:positive regulation of protein ubiquitination; P:negative regulation of transcription, DNA-dependent; C:cytosol; P:positive regulation of proteasomal ubiquitin-dependent protein catabolic process; P:negative regulation of cardiac muscle cell myoblast differentiation; P:neural tube closure;…	-
CUFF.15606.1	---NA---	122	0			0	-
CUFF.15652.2	IL-23	287	1	0.01148	80.0%	0	-
CUFF.15652.1	IL-23	287	1	0.01148	80.0%	0	-
CUFF.15654.1	---NA---	74	0			0	-
CUFF.15645.1	---NA---	95	0			0	-
CUFF.15645.2	---NA---	95	0			0	-
CUFF.15646.1	---NA---	95	0			0	-
CUFF.15636.1	---NA---	70	0			0	-
CUFF.15656.1	histone deacetylase 7	178	20	4.66559e-70	97.05%	31	F:protein kinase C binding; F:NAD-dependent histone deacetylase activity (H3-K9 specific); P:negative regulation of transcription from RNA polymerase II promoter; P:Notch signaling pathway; F:transcription corepressor activity; P:histone H3 deacetylation; F:histone deacetylase binding; F:activating transcription factor binding; P:cellular response to insulin stimulus; P:cell-cell junction assembl…	EC:3.5.1.98
CUFF.15656.2	histone deacetylase 7	74	20	7.19818e-22	96.55%	29	F:protein kinase C binding; F:NAD-dependent histone deacetylase activity (H3-K9 specific); P:negative regulation of transcription from RNA polymerase II promoter; P:Notch signaling pathway; F:transcription corepressor activity; P:histone H3 deacetylation; F:histone deacetylase binding; F:activating transcription factor binding; P:cellular response to insulin stimulus; P:cell-cell junction assembl…	EC:3.5.1.98
CUFF.15681.1	thioredoxin reductase 1	141	20	1.02962e-08	82.9%	16	C:cytosol; P:hydrogen peroxide catabolic process; P:electron transport chain; C:mitochondrion; C:nucleolus; P:cell redox homeostasis; F:electron carrier activity; F:flavin adenine dinucleotide binding; P:signal transduction; F:NADP binding; P:cellular lipid metabolic process; P:cell proliferation; P:mesoderm formation; P:nucleobase-containing small molecule interconversion; F:thioredoxin-disulfid…	EC:1.8.1.9
CUFF.15696.6	---NA---	106	0			0	-
CUFF.15684.1	---NA---	68	0			0	-
CUFF.15715.1	---NA---	138	0			0	-
CUFF.15723.1	PREDICTED: putative uncharacterized protein C12orf63	385	20	1.35386e-131	71.25%	0	-
CUFF.15723.2	PREDICTED: putative uncharacterized protein C12orf63	385	20	1.35386e-131	71.25%	0	-
CUFF.15738.1	---NA---	148	0			0	-
CUFF.15757.1	---NA---	66	0			0	-
CUFF.15787.6	casp2 and ripk1 domain containing adaptor with death domain	430	20	5.39549e-59	93.15%	8	F:protein binding, bridging; P:DNA damage response, signal transduction by p53 class mediator resulting in cell cycle arrest; F:death domain binding; F:protease binding; P:extrinsic apoptotic signaling pathway via death domain receptors; P:cellular response to mechanical stimulus; C:cytoplasm; C:nucleus	-
CUFF.15749.1	---NA---	69	0			0	-
CUFF.15761.1	---NA---	68	0			0	-
CUFF.15762.1	---NA---	68	0			0	-
CUFF.15763.1	---NA---	69	0			0	-
CUFF.15808.1	protein phosphatase 1 regulatory subunit 12a	1294	20	4.21168e-41	60.0%	16	F:phosphoprotein phosphatase activity; P:negative regulation of catalytic activity; P:centrosome organization; F:protein kinase binding; P:regulation of myosin-light-chain-phosphatase activity; P:regulation of cell adhesion; C:kinetochore; P:mitosis; C:PTW/PP1 phosphatase complex; C:centrosome; F:14-3-3 protein binding; P:positive regulation of transcription from RNA polymerase II promoter; P:pro…	EC:3.1.3.16
CUFF.15809.1	protein phosphatase 1 regulatory subunit 12a	315	20	3.05575e-16	99.7%	19	F:phosphoprotein phosphatase activity; P:regulation of nucleocytoplasmic transport; F:signal transducer activity; P:negative regulation of catalytic activity; P:centrosome organization; F:protein kinase binding; P:regulation of myosin-light-chain-phosphatase activity; P:regulation of cell adhesion; C:kinetochore; P:mitosis; C:PTW/PP1 phosphatase complex; C:centrosome; P:signal transduction; F:14-…	EC:3.1.3.16
CUFF.15841.1	zinc finger bed domain-containing protein 4	493	20	0.0	88.3%	5	F:metal ion binding; F:protein dimerization activity; C:cytoplasm; C:nucleus; F:DNA binding	-
CUFF.15859.3	bromodomain-containing protein 1	291	20	2.29635e-169	82.7%	4	F:histone binding; P:histone H3 acetylation; F:zinc ion binding; C:MOZ/MORF histone acetyltransferase complex	-
CUFF.15859.2	bromodomain-containing protein 1	291	20	2.29635e-169	82.7%	4	F:histone binding; P:histone H3 acetylation; F:zinc ion binding; C:MOZ/MORF histone acetyltransferase complex	-
CUFF.15859.1	bromodomain-containing protein 1	291	20	2.29635e-169	82.7%	4	F:histone binding; P:histone H3 acetylation; F:zinc ion binding; C:MOZ/MORF histone acetyltransferase complex	-
CUFF.15917.1	transcription factor 25	96	20	8.57212e-36	91.15%	7	C:mitochondrion; P:heart development; F:DNA binding; P:negative regulation of transcription from RNA polymerase II promoter; F:protein binding; F:sequence-specific DNA binding transcription factor activity; C:nucleus	-
CUFF.15917.2	transcription factor 25	96	20	8.57212e-36	91.15%	7	C:mitochondrion; P:heart development; F:DNA binding; P:negative regulation of transcription from RNA polymerase II promoter; F:protein binding; F:sequence-specific DNA binding transcription factor activity; C:nucleus	-
CUFF.15866.1	IL-23	94	1	0.00561609	77.0%	0	-
CUFF.15866.4	IL-23	94	1	0.00561609	77.0%	0	-
CUFF.15866.2	IL-23	94	1	0.00561609	77.0%	0	-
CUFF.15866.3	IL-23	94	1	0.00561609	77.0%	0	-
CUFF.15870.1	---NA---	91	0			0	-
CUFF.15866.5	---NA---	81	0			0	-
CUFF.15880.1	---NA---	67	0			0	-
CUFF.16018.1	---NA---	95	0			0	-
CUFF.15887.1	---NA---	70	0			0	-
CUFF.15890.1	n-acetylgalactosamine-6-sulfatase precursor	149	20	1.18147e-12	83.95%	5	F:N-acetylgalactosamine-4-sulfatase activity; C:lysosome; F:metal ion binding; P:metabolic process; F:N-acetylgalactosamine-6-sulfatase activity	EC:3.1.6.12; EC:3.1.6.4
CUFF.15912.1	piezo-type mechanosensitive ion channel component 1	100	20	5.61138e-05	77.5%	8	F:mechanically-gated ion channel activity; P:positive regulation of integrin activation; P:positive regulation of cell-cell adhesion mediated by integrin; P:detection of mechanical stimulus; P:regulation of membrane potential; F:cation channel activity; C:endoplasmic reticulum; C:plasma membrane	-
CUFF.15912.2	piezo-type mechanosensitive ion channel component 1	127	20	2.88964e-11	77.3%	11	F:mechanically-gated ion channel activity; P:positive regulation of integrin activation; P:positive regulation of cell-cell adhesion mediated by integrin; P:detection of mechanical stimulus; C:membrane part; C:organelle membrane; P:regulation of membrane potential; F:cation channel activity; P:cation transport; C:endoplasmic reticulum; C:plasma membrane	-
CUFF.15902.1	---NA---	84	0			0	-
CUFF.15903.1	---NA---	225	0			0	-
CUFF.15910.1	---NA---	81	0			0	-
CUFF.15932.1	---NA---	88	0			0	-
CUFF.15971.1	---NA---	160	0			0	-
CUFF.15970.7	---NA---	160	0			0	-
CUFF.15965.1	---NA---	87	0			0	-
CUFF.15983.1	---NA---	90	0			0	-
CUFF.16001.1	---NA---	88	0			0	-
CUFF.16012.1	---NA---	97	0			0	-
CUFF.16007.1	---NA---	126	0			0	-
CUFF.16032.1	craniofacial development protein 1	271	20	1.54353e-35	93.75%	5	P:regulation of cell shape; P:regulation of cell proliferation; P:multicellular organismal development; P:cell adhesion;	-
CUFF.16032.2	craniofacial development protein 1	271	20	1.54353e-35	93.75%	5	P:regulation of cell shape; P:regulation of cell proliferation; P:multicellular organismal development; P:cell adhesion;	-
CUFF.16032.3	craniofacial development protein 1	271	20	1.54353e-35	93.75%	5	P:regulation of cell shape; P:regulation of cell proliferation; P:multicellular organismal development; P:cell adhesion;	-
CUFF.16032.4	craniofacial development protein 1	271	20	1.54353e-35	93.75%	5	P:regulation of cell shape; P:regulation of cell proliferation; P:multicellular organismal development; P:cell adhesion;	-
CUFF.16032.5	craniofacial development protein 1	188	20	5.1437e-37	93.9%	5	P:regulation of cell shape; P:regulation of cell proliferation; P:multicellular organismal development; P:cell adhesion;	-
CUFF.16025.1	A3Z2_1	67	1	2.43912	58.0%	0	-
CUFF.16034.1	mixed lineage kinase domain-like	260	20	2.96145e-145	75.95%	4	F:ATP binding; F:protein kinase activity; P:phosphorylation; F:protein binding	-
CUFF.16063.1	splicing factor subunit 3	72	20	2.04495e-41	99.9%	7	P:protein complex assembly; C:nucleoplasm; F:nucleic acid binding; C:small nuclear ribonucleoprotein complex; C:U12-type spliceosomal complex; P:mRNA splicing, via spliceosome; C:catalytic step 2 spliceosome	-
CUFF.16078.1	---NA---	83	0			0	-
CUFF.16085.1	---NA---	88	0			0	-
CUFF.16145.1	---NA---	80	0			0	-
CUFF.16147.1	isoform cra_b	238	20	1.78554e-75	91.0%	0	-
CUFF.16147.2	isoform cra_b	238	20	1.78554e-75	91.0%	0	-
CUFF.16141.1	leucine-rich repeat-containing protein 29	99	20	1.68076e-47	83.05%	3	F:molecular_function; P:biological_process; C:cellular_component
CUFF.16150.1	---NA---	72	0			0	-
CUFF.16150.2	---NA---	72	0			0	-
CUFF.16150.3	---NA---	72	0			0	-
CUFF.16153.1	fh1 fh2 domain-containing protein 1	103	20	7.82479e-34	98.2%	7	C:bleb; P:positive regulation of transcription from RNA polymerase II promoter; C:stress fiber; F:actin binding; P:positive regulation of stress fiber assembly; C:cytoplasm; C:nucleus	-
CUFF.16153.2	fh1 fh2 domain-containing protein 1	103	20	7.82479e-34	98.2%	7	C:bleb; P:positive regulation of transcription from RNA polymerase II promoter; C:stress fiber; F:actin binding; P:positive regulation of stress fiber assembly; C:cytoplasm; C:nucleus	-
CUFF.16153.3	fh1 fh2 domain-containing protein 1	103	20	7.82479e-34	98.2%	7	C:bleb; P:positive regulation of transcription from RNA polymerase II promoter; C:stress fiber; F:actin binding; P:positive regulation of stress fiber assembly; C:cytoplasm; C:nucleus	-
CUFF.16162.1	---NA---	96	0			0	-
CUFF.16159.1	---NA---	84	0			0	-
CUFF.16175.1	nuclear factor of activated t- cytoplasmic 3 isoform 2	72	20	9.16257e-24	98.2%	15	C:cytosol; P:inflammatory response; C:nucleolus; P:positive regulation of transcription from RNA polymerase II promoter; P:cellular respiration; P:heart development; F:DNA binding; P:smooth muscle cell differentiation; P:cellular response to lithium ion; P:muscle cell development; F:protein binding; F:sequence-specific DNA binding transcription factor activity; P:patterning of blood vessels; F:ch…	-
CUFF.16177.1	IL-23	71	1	0.00375293	72.0%	0	-
CUFF.16229.1	guanine nucleotide-binding protein g subunit alpha	83	20	4.51471e-34	93.7%	26	F:G-protein coupled serotonin receptor binding; F:signal transducer activity; F:corticotropin-releasing hormone receptor 1 binding; P:locomotory behavior; P:response to hydrogen peroxide; P:regulation of heart contraction; P:response to organonitrogen compound; C:heterotrimeric G-protein complex; C:synaptosome; P:aging; F:GTP binding; P:dopamine receptor signaling pathway; P:forebrain development…	-
CUFF.16213.1	---NA---	134	0			0	-
CUFF.16196.1	---NA---	109	0			0	-
CUFF.16204.1	---NA---	84	0			0	-
CUFF.16205.1	---NA---	71	0			0	-
CUFF.16235.1	protein c19orf12 homolog isoform 1	77	20	8.29819e-35	96.75%	3	C:integral to membrane; P:cell death; C:mitochondrial membrane	-
CUFF.16259.1	---NA---	109	0			0	-
CUFF.16261.1	---NA---	67	0			0	-
CUFF.16263.1	---NA---	123	0			0	-
CUFF.16325.1	A3Z2_1	72	1	0.00217596	67.0%	0	-
CUFF.16349.1	---NA---	83	0			0	-
CUFF.16336.1	zinc finger protein 82 homolog	338	20	0.0	93.05%	4	F:DNA binding; C:nucleus; F:zinc ion binding; P:regulation of transcription, DNA-dependent	-
CUFF.16348.1	---NA---	78	0			0	-
CUFF.16356.1	zinc finger protein 420	780	20	0.0	94.75%	4	F:DNA binding; C:nucleus; F:zinc ion binding; P:regulation of transcription, DNA-dependent	-
CUFF.16439.1	PREDICTED: hypothetical protein LOC100523903	79	1	4.17713e-06	67.0%	0	-
CUFF.16439.2	PREDICTED: hypothetical protein LOC100523903	79	1	4.17713e-06	67.0%	0	-
CUFF.16439.3	PREDICTED: hypothetical protein LOC100523903	79	1	4.17713e-06	67.0%	0	-
CUFF.16433.1	latent-transforming growth factor beta-binding protein 4	916	20	0.0	86.0%	14	P:regulation of cell differentiation; F:calcium ion binding; P:protein folding; P:growth hormone secretion; P:regulation of cell growth; C:extracellular space; F:transforming growth factor beta binding; P:regulation of transforming growth factor beta receptor signaling pathway; F:transforming growth factor beta-activated receptor activity; F:integrin binding; F:glycosaminoglycan binding; P:regula…	-
CUFF.16446.1	latent-transforming growth factor beta-binding protein 4	244	20	1.51689e-54	81.55%	14	P:regulation of cell differentiation; F:calcium ion binding; P:protein folding; P:growth hormone secretion; P:regulation of cell growth; C:extracellular space; F:transforming growth factor beta binding; P:regulation of transforming growth factor beta receptor signaling pathway; F:transforming growth factor beta-activated receptor activity; F:integrin binding; F:glycosaminoglycan binding; P:regula…	-
CUFF.16448.1	sh3kbp1-binding protein 1	224	20	3.34548e-45	91.5%	1	P:protein homooligomerization	-
CUFF.16449.1	---NA---	140	0			0	-
CUFF.16453.1	IL-23	97	1	0.000825487	77.0%	0	-
CUFF.16471.1	---NA---	77	0			0	-
CUFF.16483.1	protein capicua homolog	2130	20	0.0	89.6%	4	F:DNA binding; F:protein binding; C:nucleus; P:regulation of transcription, DNA-dependent	-
CUFF.16499.1	---NA---	104	0			0	-
CUFF.16517.1	---NA---	351	0			0	-
CUFF.16517.2	---NA---	351	0			0	-
CUFF.16547.1	---NA---	70	0			0	-
CUFF.16617.1	---NA---	73	0			0	-
CUFF.16556.1	---NA---	76	0			0	-
CUFF.16557.1	---NA---	95	0			0	-
CUFF.16631.5	---NA---	95	0			0	-
CUFF.16639.1	luteinizing hormone isoform cra_a	68	6	5.89407e-12	83.33%	3	P:regulation of cGMP metabolic process; C:extracellular region; F:hormone activity	-
CUFF.16657.1	proline-rich protein 12	143	20	1.478e-69	97.45%	1	F:DNA binding	-
CUFF.16668.1	proline-rich protein 12	464	20	0.0	90.15%	1	F:DNA binding	-
CUFF.16668.2	proline-rich protein 12	464	20	0.0	90.15%	1	F:DNA binding	-
CUFF.16703.4	zinc finger protein 420-like	161	20	3.68146e-46	77.55%	9	F:zinc ion binding; C:nucleolus; P:regulation of transcription, DNA-dependent; F:identical protein binding; F:DNA binding; P:cell differentiation; F:sequence-specific DNA binding transcription factor activity; P:multicellular organismal development; P:leukocyte activation	-
CUFF.16703.2	zinc finger protein 420-like	161	20	3.68146e-46	77.55%	9	F:zinc ion binding; C:nucleolus; P:regulation of transcription, DNA-dependent; F:identical protein binding; F:DNA binding; P:cell differentiation; F:sequence-specific DNA binding transcription factor activity; P:multicellular organismal development; P:leukocyte activation	-
CUFF.16709.1	---NA---	71	0			0	-
CUFF.16746.1	zinc finger protein 577	541	20	0.0	78.55%	4	F:DNA binding; C:nucleus; F:zinc ion binding; P:regulation of transcription, DNA-dependent	-
CUFF.16746.2	zinc finger protein 577	543	20	0.0	78.5%	4	F:DNA binding; C:nucleus; F:zinc ion binding; P:regulation of transcription, DNA-dependent	-
CUFF.16746.3	zinc finger protein 577	543	20	0.0	78.5%	4	F:DNA binding; C:nucleus; F:zinc ion binding; P:regulation of transcription, DNA-dependent	-
CUFF.16746.4	zinc finger protein 577	543	20	0.0	78.5%	4	F:DNA binding; C:nucleus; F:zinc ion binding; P:regulation of transcription, DNA-dependent	-
CUFF.16743.1	zinc finger protein 615	312	20	1.80883e-94	71.55%	4	F:metal ion binding; P:transcription, DNA-dependent; F:nucleic acid binding; C:intracellular	-
CUFF.16743.2	zinc finger protein 615	221	20	5.25843e-80	77.65%	4	F:DNA binding; C:nucleus; F:zinc ion binding; P:regulation of transcription, DNA-dependent	-
CUFF.16753.1	zinc finger protein 615	835	20	0.0	75.65%	4	F:DNA binding; C:nucleus; F:zinc ion binding; P:regulation of transcription, DNA-dependent	-
CUFF.16753.2	zinc finger protein 615	835	20	0.0	75.65%	4	F:DNA binding; C:nucleus; F:zinc ion binding; P:regulation of transcription, DNA-dependent	-
CUFF.16753.3	zinc finger protein 615	835	20	0.0	75.65%	4	F:DNA binding; C:nucleus; F:zinc ion binding; P:regulation of transcription, DNA-dependent	-
CUFF.16753.4	zinc finger protein 615	835	20	0.0	75.65%	4	F:DNA binding; C:nucleus; F:zinc ion binding; P:regulation of transcription, DNA-dependent	-
CUFF.16753.5	zinc finger protein 615	582	20	0.0	75.7%	4	F:DNA binding; C:nucleus; F:zinc ion binding; P:regulation of transcription, DNA-dependent	-
CUFF.16753.6	zinc finger protein 615	582	20	0.0	75.7%	4	F:DNA binding; C:nucleus; F:zinc ion binding; P:regulation of transcription, DNA-dependent	-
CUFF.16742.1	IL-23	83	1	2.07143	78.0%	0	-
CUFF.16759.9	cationic amino acid transporter 3-like	138	20	1.99395e-72	79.3%	2	C:membrane; P:amino acid transport	-
CUFF.16761.1	---NA---	162	0			0	-
CUFF.16762.1	---NA---	67	0			0	-
CUFF.16781.1	---NA---	90	0			0	-
CUFF.16783.2	leukocyte receptor cluster member 8	391	20	8.11247e-159	95.95%	2	F:protein binding; F:receptor activity	-
CUFF.16783.1	leukocyte receptor cluster member 8	600	20	0.0	96.5%	2	F:protein binding; F:receptor activity	-
CUFF.16783.3	leukocyte receptor cluster member 8	600	20	0.0	96.5%	2	F:protein binding; F:receptor activity	-
CUFF.16783.4	leukocyte receptor cluster member 8	600	20	0.0	96.5%	2	F:protein binding; F:receptor activity	-
CUFF.16783.5	leukocyte receptor cluster member 8	268	20	3.16948e-86	95.2%	1	F:receptor activity	-
CUFF.16823.1	---NA---	81	0			0	-
CUFF.16848.4	soluble scavenger receptor cysteine-rich domain-containing protein ssc5d	345	20	0.0	79.65%	3	F:scavenger receptor activity; C:membrane; C:extracellular region	-
CUFF.16848.1	soluble scavenger receptor cysteine-rich domain-containing protein ssc5d	345	20	0.0	79.65%	3	F:scavenger receptor activity; C:membrane; C:extracellular region	-
CUFF.16848.2	soluble scavenger receptor cysteine-rich domain-containing protein ssc5d	345	20	0.0	79.65%	3	F:scavenger receptor activity; C:membrane; C:extracellular region	-
CUFF.16848.3	soluble scavenger receptor cysteine-rich domain-containing protein ssc5d	345	20	0.0	79.65%	3	F:scavenger receptor activity; C:membrane; C:extracellular region	-
CUFF.16853.1	---NA---	76	0			0	-
CUFF.16804.1	---NA---	75	0			0	-
CUFF.16816.1	epsin-1 isoform b	207	20	2.07662e-51	92.3%	12	P:negative regulation of epidermal growth factor receptor signaling pathway; P:female pregnancy; F:lipid binding; P:Notch signaling pathway; C:coated pit; P:endocytosis; F:transcription factor binding; P:embryonic organ development; C:cytoplasm; P:in utero embryonic development; C:nucleus; C:plasma membrane	-
CUFF.16816.2	epsin-1 isoform b	207	20	2.07662e-51	92.3%	12	P:negative regulation of epidermal growth factor receptor signaling pathway; P:female pregnancy; F:lipid binding; P:Notch signaling pathway; C:coated pit; P:endocytosis; F:transcription factor binding; P:embryonic organ development; C:cytoplasm; P:in utero embryonic development; C:nucleus; C:plasma membrane	-
CUFF.16818.1	---NA---	89	0			0	-
CUFF.16819.1	---NA---	72	0			0	-
CUFF.16843.1	---NA---	66	0			0	-
CUFF.16831.1	zinc finger protein 28 homolog-like	92	1	78.1426	50.0%	0	-
CUFF.16835.1	---NA---	86	0			0	-
CUFF.16859.1	---NA---	107	0			0	-
CUFF.16861.3	zinc finger protein 850-like	748	20	0.0	63.85%	5	F:metal ion binding; P:regulation of transcription, DNA-dependent; F:nucleic acid binding; F:zinc ion binding; C:intracellular
CUFF.16861.2	zinc finger protein 850-like	748	20	0.0	63.85%	5	F:metal ion binding; P:regulation of transcription, DNA-dependent; F:nucleic acid binding; F:zinc ion binding; C:intracellular
CUFF.16861.1	zinc finger protein 850-like	748	20	0.0	63.85%	5	F:metal ion binding; P:regulation of transcription, DNA-dependent; F:nucleic acid binding; F:zinc ion binding; C:intracellular
CUFF.16889.1	zinc finger protein 256	511	20	0.0	71.7%	5	F:protein binding; F:sequence-specific DNA binding transcription factor activity; P:multicellular organismal development; P:negative regulation of transcription, DNA-dependent; C:nucleus	-
CUFF.16889.3	zinc finger protein 154	451	20	0.0	75.4%	5	F:metal ion binding; F:sequence-specific DNA binding transcription factor activity; F:nucleic acid binding; C:nucleus; P:regulation of transcription, DNA-dependent	-
CUFF.16891.1	zinc finger protein 154	451	20	0.0	75.4%	5	F:metal ion binding; F:sequence-specific DNA binding transcription factor activity; F:nucleic acid binding; C:nucleus; P:regulation of transcription, DNA-dependent	-
CUFF.16889.2	zinc finger protein 551 isoform 1	329	20	0.0	82.7%	4	F:DNA binding; C:nucleus; F:zinc ion binding; P:regulation of transcription, DNA-dependent	-
CUFF.16895.4	IL-23	112	2	5.61118e-07	75.0%	0	-
CUFF.16895.3	IL-23	112	2	5.61118e-07	75.0%	0	-
CUFF.16895.2	IL-23	112	2	5.61118e-07	75.0%	0	-
CUFF.16883.1	---NA---	102	0			0	-
CUFF.16894.1	---NA---	70	0			0	-
CUFF.16948.1	leucine rich repeat containing 47	225	20	1.81073e-154	88.35%	2	F:phenylalanine-tRNA ligase activity; F:RNA binding	EC:6.1.1.20
CUFF.16987.1	arginine glutamic acid dipeptide repeats	339	20	0.0	98.95%	12	F:zinc ion binding; C:mitochondrion; C:nucleolus; F:poly-glutamine tract binding; P:regulation of transcription, DNA-dependent; C:histone deacetylase complex; F:sequence-specific DNA binding; P:NLS-bearing substrate import into nucleus; C:PML body; F:sequence-specific DNA binding transcription factor activity; P:multicellular organismal development; P:chromatin remodeling	-
CUFF.16987.2	arginine glutamic acid dipeptide repeats	302	20	1.27495e-152	99.0%	12	F:zinc ion binding; C:mitochondrion; C:nucleolus; F:poly-glutamine tract binding; P:regulation of transcription, DNA-dependent; C:histone deacetylase complex; F:sequence-specific DNA binding; P:NLS-bearing substrate import into nucleus; C:PML body; F:sequence-specific DNA binding transcription factor activity; P:multicellular organismal development; P:chromatin remodeling	-
CUFF.16990.2	---NA---	136	0			0	-
CUFF.16990.1	---NA---	136	0			0	-
CUFF.17003.1	---NA---	89	0			0	-
CUFF.17003.2	---NA---	89	0			0	-
CUFF.17007.1	---NA---	93	0			0	-
CUFF.17006.1	---NA---	77	0			0	-
CUFF.17013.2	ubiquitination factor e4b (ufd2 yeast)	135	4	3.60931e-11	97.5%	12	P:response to UV; P:response to endoplasmic reticulum stress; P:protein polyubiquitination; P:apoptotic process; P:ventricular trabecula myocardium morphogenesis; P:neuron projection development; F:enzyme binding; P:protein ubiquitination involved in ubiquitin-dependent protein catabolic process; C:ubiquitin ligase complex; F:ubiquitin-ubiquitin ligase activity; C:cytoplasm; C:nucleus	-
CUFF.17013.1	ubiquitination factor e4b (ufd2 yeast)	135	4	3.60931e-11	97.5%	12	P:response to UV; P:response to endoplasmic reticulum stress; P:protein polyubiquitination; P:apoptotic process; P:ventricular trabecula myocardium morphogenesis; P:neuron projection development; F:enzyme binding; P:protein ubiquitination involved in ubiquitin-dependent protein catabolic process; C:ubiquitin ligase complex; F:ubiquitin-ubiquitin ligase activity; C:cytoplasm; C:nucleus	-
CUFF.17018.1	---NA---	102	0			0	-
CUFF.17026.1	zinc finger protein castor homolog 1	949	20	0.0	93.05%	5	C:cytoplasm; C:nucleolus; F:DNA binding; F:zinc ion binding; P:regulation of transcription, DNA-dependent	-
CUFF.17026.2	zinc finger protein castor homolog 1	949	20	0.0	93.05%	5	C:cytoplasm; C:nucleolus; F:DNA binding; F:zinc ion binding; P:regulation of transcription, DNA-dependent	-
CUFF.17026.3	zinc finger protein castor homolog 1	949	20	0.0	93.05%	5	C:cytoplasm; C:nucleolus; F:DNA binding; F:zinc ion binding; P:regulation of transcription, DNA-dependent	-
CUFF.17026.4	zinc finger protein castor homolog 1	629	20	0.0	90.65%	5	C:cytoplasm; C:nucleolus; F:DNA binding; F:zinc ion binding; P:regulation of transcription, DNA-dependent	-
CUFF.17045.1	inositol -triphosphate receptor 2	259	20	0.0255315	66.9%	18	P:neurotrophin TRK receptor signaling pathway; P:platelet activation; P:activation of phospholipase C activity; F:phosphatidylinositol binding; P:energy reserve metabolic process; C:platelet dense tubular network membrane; P:regulation of insulin secretion; P:epidermal growth factor receptor signaling pathway; C:sarcoplasmic reticulum membrane; P:response to hypoxia; P:small molecule metabolic pr…	-
CUFF.17110.1	---NA---	67	0			0	-
CUFF.17052.1	IL-23	77	1	0.014224	77.0%	0	-
CUFF.17056.1	IL-23	68	1	76.7842	72.0%	0	-
CUFF.17064.1	pr domain zinc finger protein 2	149	20	5.42651e-73	89.45%	5	C:Golgi apparatus; F:DNA binding; C:nucleus; F:zinc ion binding; P:regulation of transcription, DNA-dependent	-
CUFF.17068.1	---NA---	72	0			0	-
CUFF.17113.1	---NA---	97	0			0	-
CUFF.17095.1	msx2-interacting protein	226	20	4.0765e-92	99.3%	14	F:RNA polymerase II transcription factor binding transcription factor activity involved in negative regulation of transcription; F:RNA binding; F:RNA polymerase II transcription factor binding; C:transcriptional repressor complex; C:nucleolus; P:positive regulation of neurogenesis; P:Notch signaling pathway; P:negative regulation of transcription from RNA polymerase II promoter; F:transcription c…	-
CUFF.17095.2	msx2-interacting protein	226	20	4.0765e-92	99.3%	14	F:RNA polymerase II transcription factor binding transcription factor activity involved in negative regulation of transcription; F:RNA binding; F:RNA polymerase II transcription factor binding; C:transcriptional repressor complex; C:nucleolus; P:positive regulation of neurogenesis; P:Notch signaling pathway; P:negative regulation of transcription from RNA polymerase II promoter; F:transcription c…	-
CUFF.17105.1	gag-pro-pol polyprotein	361	20	4.68185e-99	65.05%	3	P:DNA metabolic process; F:nuclease activity; F:transferase activity	-
CUFF.17102.1	rootletin	93	19	2.1918e-17	79.47%	8	P:protein localization; P:centrosome organization; F:kinesin binding; C:plasma membrane; C:ciliary rootlet; C:actin cytoskeleton; C:centriole; F:structural molecule activity	-
CUFF.17109.1	rootletin	113	20	1.42521e-43	93.1%	10	P:protein localization; P:centrosome organization; F:kinesin binding; C:plasma membrane; P:cell projection organization; P:cell cycle; C:ciliary rootlet; C:actin cytoskeleton; C:centriole; F:structural molecule activity	-
CUFF.17129.1	rho guanine nucleotide exchange factor 10-like	273	20	9.1655e-26	84.0%	10	F:Rho guanyl-nucleotide exchange factor activity; P:regulation of Rho protein signal transduction; C:intracellular; ; P:positive regulation of stress fiber assembly; C:cytoplasm; F:Rho GTPase activator activity; P:positive regulation of Rho GTPase activity; C:cytosol; F:guanyl-nucleotide exchange factor activity
CUFF.17129.3	rho guanine nucleotide exchange factor 10-like	273	20	9.1655e-26	84.0%	10	F:Rho guanyl-nucleotide exchange factor activity; P:regulation of Rho protein signal transduction; C:intracellular; ; P:positive regulation of stress fiber assembly; C:cytoplasm; F:Rho GTPase activator activity; P:positive regulation of Rho GTPase activity; C:cytosol; F:guanyl-nucleotide exchange factor activity
CUFF.17129.2	rho guanine nucleotide exchange factor 10-like	273	20	9.1655e-26	84.0%	10	F:Rho guanyl-nucleotide exchange factor activity; P:regulation of Rho protein signal transduction; C:intracellular; ; P:positive regulation of stress fiber assembly; C:cytoplasm; F:Rho GTPase activator activity; P:positive regulation of Rho GTPase activity; C:cytosol; F:guanyl-nucleotide exchange factor activity
CUFF.17129.4	rho guanine nucleotide exchange factor 10-like	223	20	4.62993e-25	85.6%	3	P:regulation of Rho protein signal transduction; C:intracellular; F:Rho guanyl-nucleotide exchange factor activity	-
CUFF.17129.5	rho guanine nucleotide exchange factor 10-like	188	20	4.1813e-26	86.85%	3	P:regulation of Rho protein signal transduction; C:intracellular; F:Rho guanyl-nucleotide exchange factor activity	-
CUFF.17129.6	rho guanine nucleotide exchange factor 10-like	188	20	4.1813e-26	86.85%	3	P:regulation of Rho protein signal transduction; C:intracellular; F:Rho guanyl-nucleotide exchange factor activity	-
CUFF.17151.1	kinesin family member 17	188	20	4.78764e-109	82.0%	11	C:cytoplasm; P:microtubule-based movement; F:protein binding; P:vesicle-mediated transport; F:ATP binding; P:metabolic process; C:kinesin complex; F:microtubule motor activity; P:protein complex localization; P:protein transport; C:microtubule	-
CUFF.17151.2	kinesin family member 17	101	20	5.5268e-53	96.25%	11	C:cytoplasm; P:microtubule-based movement; F:protein binding; P:vesicle-mediated transport; F:ATP binding; P:metabolic process; C:kinesin complex; F:microtubule motor activity; P:protein complex localization; P:protein transport; C:microtubule	-
CUFF.17161.1	basement membrane-specific heparan sulfate proteoglycan core protein	1174	20	0.0	92.85%	16	P:embryonic skeletal system morphogenesis; P:lipid metabolic process; P:angiogenesis; P:chondrocyte differentiation; P:brain development; F:protein C-terminus binding; C:extracellular space; P:lipoprotein metabolic process; C:basal lamina; P:endochondral ossification; P:small molecule metabolic process; P:cardiac muscle tissue development; P:protein localization; P:extracellular matrix organizati…	-
CUFF.17161.2	basement membrane-specific heparan sulfate proteoglycan core protein	1174	20	0.0	92.85%	16	P:embryonic skeletal system morphogenesis; P:lipid metabolic process; P:angiogenesis; P:chondrocyte differentiation; P:brain development; F:protein C-terminus binding; C:extracellular space; P:lipoprotein metabolic process; C:basal lamina; P:endochondral ossification; P:small molecule metabolic process; P:cardiac muscle tissue development; P:protein localization; P:extracellular matrix organizati…	-
CUFF.17161.3	basement membrane-specific heparan sulfate proteoglycan core protein	1174	20	0.0	92.85%	16	P:embryonic skeletal system morphogenesis; P:lipid metabolic process; P:angiogenesis; P:chondrocyte differentiation; P:brain development; F:protein C-terminus binding; C:extracellular space; P:lipoprotein metabolic process; C:basal lamina; P:endochondral ossification; P:small molecule metabolic process; P:cardiac muscle tissue development; P:protein localization; P:extracellular matrix organizati…	-
CUFF.17161.4	basement membrane-specific heparan sulfate proteoglycan core protein	1174	20	0.0	92.85%	16	P:embryonic skeletal system morphogenesis; P:lipid metabolic process; P:angiogenesis; P:chondrocyte differentiation; P:brain development; F:protein C-terminus binding; C:extracellular space; P:lipoprotein metabolic process; C:basal lamina; P:endochondral ossification; P:small molecule metabolic process; P:cardiac muscle tissue development; P:protein localization; P:extracellular matrix organizati…	-
CUFF.17161.5	basement membrane-specific heparan sulfate proteoglycan core protein	340	20	7.73129e-47	94.5%	16	P:embryonic skeletal system morphogenesis; P:lipid metabolic process; P:angiogenesis; P:chondrocyte differentiation; P:brain development; F:protein C-terminus binding; C:extracellular space; P:lipoprotein metabolic process; C:basal lamina; P:endochondral ossification; P:small molecule metabolic process; P:cardiac muscle tissue development; P:protein localization; P:extracellular matrix organizati…	-
CUFF.17157.1	---NA---	69	0			0	-
CUFF.17172.1	---NA---	75	0			0	-
CUFF.17191.1	serine arginine repetitive matrix 1	251	20	2.46643e-70	100.0%	10	C:cytosol; C:nuclear matrix; F:RNA binding; P:termination of RNA polymerase II transcription; C:nuclear speck; P:mRNA 3'-end processing; F:DNA binding; P:mRNA splicing, via spliceosome; P:mRNA export from nucleus; C:catalytic step 2 spliceosome	-
CUFF.17191.2	serine arginine repetitive matrix 1	251	20	2.46643e-70	100.0%	10	C:cytosol; C:nuclear matrix; F:RNA binding; P:termination of RNA polymerase II transcription; C:nuclear speck; P:mRNA 3'-end processing; F:DNA binding; P:mRNA splicing, via spliceosome; P:mRNA export from nucleus; C:catalytic step 2 spliceosome	-
CUFF.17191.3	serine arginine repetitive matrix 1	251	20	2.46643e-70	100.0%	10	C:cytosol; C:nuclear matrix; F:RNA binding; P:termination of RNA polymerase II transcription; C:nuclear speck; P:mRNA 3'-end processing; F:DNA binding; P:mRNA splicing, via spliceosome; P:mRNA export from nucleus; C:catalytic step 2 spliceosome	-
CUFF.17191.4	serine arginine repetitive matrix 1	251	20	2.46643e-70	100.0%	10	C:cytosol; C:nuclear matrix; F:RNA binding; P:termination of RNA polymerase II transcription; C:nuclear speck; P:mRNA 3'-end processing; F:DNA binding; P:mRNA splicing, via spliceosome; P:mRNA export from nucleus; C:catalytic step 2 spliceosome	-
CUFF.17191.5	serine arginine repetitive matrix 1	251	20	2.46643e-70	100.0%	10	C:cytosol; C:nuclear matrix; F:RNA binding; P:termination of RNA polymerase II transcription; C:nuclear speck; P:mRNA 3'-end processing; F:DNA binding; P:mRNA splicing, via spliceosome; P:mRNA export from nucleus; C:catalytic step 2 spliceosome	-
CUFF.17193.1	serine arginine repetitive matrix 1	490	20	1.38328e-23	98.85%	10	C:cytosol; C:nuclear matrix; F:RNA binding; P:termination of RNA polymerase II transcription; C:nuclear speck; P:mRNA 3'-end processing; F:DNA binding; P:mRNA splicing, via spliceosome; P:mRNA export from nucleus; C:catalytic step 2 spliceosome	-
CUFF.17193.2	serine arginine repetitive matrix 1	490	20	1.38328e-23	98.85%	10	C:cytosol; C:nuclear matrix; F:RNA binding; P:termination of RNA polymerase II transcription; C:nuclear speck; P:mRNA 3'-end processing; F:DNA binding; P:mRNA splicing, via spliceosome; P:mRNA export from nucleus; C:catalytic step 2 spliceosome	-
CUFF.17193.3	serine arginine repetitive matrix 1	490	20	1.38328e-23	98.85%	10	C:cytosol; C:nuclear matrix; F:RNA binding; P:termination of RNA polymerase II transcription; C:nuclear speck; P:mRNA 3'-end processing; F:DNA binding; P:mRNA splicing, via spliceosome; P:mRNA export from nucleus; C:catalytic step 2 spliceosome	-
CUFF.17193.4	serine arginine repetitive matrix 1	490	20	1.38328e-23	98.85%	10	C:cytosol; C:nuclear matrix; F:RNA binding; P:termination of RNA polymerase II transcription; C:nuclear speck; P:mRNA 3'-end processing; F:DNA binding; P:mRNA splicing, via spliceosome; P:mRNA export from nucleus; C:catalytic step 2 spliceosome	-
CUFF.17193.5	serine arginine repetitive matrix 1	490	20	1.38328e-23	98.85%	10	C:cytosol; C:nuclear matrix; F:RNA binding; P:termination of RNA polymerase II transcription; C:nuclear speck; P:mRNA 3'-end processing; F:DNA binding; P:mRNA splicing, via spliceosome; P:mRNA export from nucleus; C:catalytic step 2 spliceosome	-
CUFF.17193.6	serine arginine repetitive matrix 1	490	20	1.38328e-23	98.85%	10	C:cytosol; C:nuclear matrix; F:RNA binding; P:termination of RNA polymerase II transcription; C:nuclear speck; P:mRNA 3'-end processing; F:DNA binding; P:mRNA splicing, via spliceosome; P:mRNA export from nucleus; C:catalytic step 2 spliceosome	-
CUFF.17181.1	chloride intracellular channel protein 4	146	20	3.18277e-73	98.35%	23	P:cellular response to calcium ion; C:cell-cell junction; P:negative regulation of cell migration; C:cytoplasmic vesicle membrane; F:protein binding; C:actin cytoskeleton; P:regulation of cytoskeleton organization; F:voltage-gated chloride channel activity; C:microvillus; P:chloride transport; C:cytosol; C:cell surface; P:establishment or maintenance of apical/basal cell polarity; C:centrosome; C…	-
CUFF.17184.1	transmembrane protein 57	75	20	1.29307e-35	97.95%	6	C:neuron projection terminus; C:nuclear membrane; C:axon; C:synapse part; P:brain development; C:integral to membrane	-
CUFF.17199.1	dehydrodolichyl diphosphate synthase	74	20	7.95937e-37	95.15%	4	C:endoplasmic reticulum membrane; F:protein binding; P:protein glycosylation; F:transferase activity, transferring alkyl or aryl (other than methyl) groups	EC:2.5.1.0
CUFF.17210.1	at-rich interactive domain-containing protein 1a	321	20	6.5395e-08	97.6%	17	C:npBAF complex; C:nBAF complex; P:regulation of transcription from RNA polymerase II promoter; C:soluble fraction; C:nucleolus; C:nuclear chromatin; P:nucleosome mobilization; P:chromatin-mediated maintenance of transcription; P:intracellular estrogen receptor signaling pathway; F:DNA binding; P:nervous system development; C:SWI/SNF complex; F:transcription coactivator activity; P:androgen recep…	-
CUFF.17210.2	at-rich interactive domain-containing protein 1a	321	20	6.5395e-08	97.6%	17	C:npBAF complex; C:nBAF complex; P:regulation of transcription from RNA polymerase II promoter; C:soluble fraction; C:nucleolus; C:nuclear chromatin; P:nucleosome mobilization; P:chromatin-mediated maintenance of transcription; P:intracellular estrogen receptor signaling pathway; F:DNA binding; P:nervous system development; C:SWI/SNF complex; F:transcription coactivator activity; P:androgen recep…	-
CUFF.17210.3	at-rich interactive domain-containing protein 1a	321	20	6.5395e-08	97.6%	17	C:npBAF complex; C:nBAF complex; P:regulation of transcription from RNA polymerase II promoter; C:soluble fraction; C:nucleolus; C:nuclear chromatin; P:nucleosome mobilization; P:chromatin-mediated maintenance of transcription; P:intracellular estrogen receptor signaling pathway; F:DNA binding; P:nervous system development; C:SWI/SNF complex; F:transcription coactivator activity; P:androgen recep…	-
CUFF.17202.1	at rich interactive domain 1a (swi1 like)	486	20	0.0	99.1%	17	C:npBAF complex; C:nBAF complex; P:regulation of transcription from RNA polymerase II promoter; C:soluble fraction; C:nucleolus; C:nuclear chromatin; P:nucleosome mobilization; P:chromatin-mediated maintenance of transcription; P:intracellular estrogen receptor signaling pathway; F:DNA binding; P:nervous system development; C:SWI/SNF complex; F:transcription coactivator activity; P:androgen recep…	-
CUFF.17219.1	---NA---	77	0			0	-
CUFF.17299.2	fatty acid-binding heart	83	20	1.10227e-24	76.0%	8	F:cytoskeletal protein binding; F:lipid binding; P:negative regulation of cell proliferation; F:transporter activity; P:cellular lipid metabolic process; P:small molecule metabolic process; C:cytoplasm; P:response to organic substance	-
CUFF.17299.3	fatty acid-binding heart	83	20	1.10227e-24	76.0%	8	F:cytoskeletal protein binding; F:lipid binding; P:negative regulation of cell proliferation; F:transporter activity; P:cellular lipid metabolic process; P:small molecule metabolic process; C:cytoplasm; P:response to organic substance	-
CUFF.17301.1	IL-23	84	1	0.000477851	81.0%	0	-
CUFF.17287.1	transmembrane protein 39b	112	20	2.05404e-72	99.95%	1	C:integral to membrane	-
CUFF.17330.1	claspin isoform 1	151	20	6.32982e-69	92.95%	10	P:peptidyl-serine phosphorylation; F:anaphase-promoting complex binding; P:DNA repair; P:activation of protein kinase activity; P:mitotic DNA replication checkpoint; P:DNA replication; F:DNA binding; C:nucleoplasm; P:G2 DNA damage checkpoint; P:cellular component disassembly involved in execution phase of apoptosis	-
CUFF.17332.1	---NA---	68	0			0	-
CUFF.17351.1	---NA---	75	0			0	-
CUFF.17366.1	---NA---	73	0			0	-
CUFF.17368.1	---NA---	73	0			0	-
CUFF.17416.2	IL-23	90	2	0.0220288	68.5%	0	-
CUFF.17416.1	IL-23	90	2	0.0220288	68.5%	0	-
CUFF.17425.1	receptor-type tyrosine-protein phosphatase mu	100	20	2.37229e-12	94.15%	16	P:negative regulation of angiogenesis; C:lamellipodium; P:retina layer formation; F:transmembrane receptor protein tyrosine phosphatase activity; F:cadherin binding; C:cell-cell adherens junction; P:peptidyl-tyrosine dephosphorylation; P:negative regulation of endothelial cell migration; P:homophilic cell adhesion; P:negative regulation of endothelial cell proliferation; P:signal transduction; P:…	-
CUFF.17436.1	---NA---	86	0			0	-
CUFF.17453.1	IL-23	74	1	0.563134	78.0%	0	-
CUFF.17457.1	---NA---	70	0			0	-
CUFF.17442.1	---NA---	138	0			0	-
CUFF.17458.1	IL-23	88	1	0.00312151	77.0%	0	-
CUFF.17458.3	IL-23	119	2	0.00625729	70.0%	0	-
CUFF.17458.2	IL-23	119	2	0.00625729	70.0%	0	-
CUFF.17474.1	---NA---	91	0			0	-
CUFF.17491.2	IL-23	77	1	0.0948446	68.0%	0	-
CUFF.17536.1	---NA---	66	0			0	-
CUFF.17542.1	IL-23	75	1	0.306247	76.0%	0	-
CUFF.17604.1	IL-23	429	1	5.18754e-06	90.0%	0	-
CUFF.17604.2	IL-23	429	1	5.18754e-06	90.0%	0	-
CUFF.17604.3	IL-23	429	1	5.18754e-06	90.0%	0	-
CUFF.17604.4	IL-23	429	1	5.18754e-06	90.0%	0	-
CUFF.17613.1	---NA---	66	0			0	-
CUFF.17625.1	---NA---	151	0			0	-
CUFF.17620.1	IL-23	143	2	0.00857136	75.5%	0	-
CUFF.17635.1	IL-23	82	1	0.00874273	71.0%	0	-
CUFF.17637.1	---NA---	108	0			0	-
CUFF.17646.1	eif5 protein	121	20	7.83526e-51	94.8%	7	F:translation initiation factor activity; C:cytosol; P:RNA metabolic process; P:GTP catabolic process; F:GTPase activity; P:regulation of translational initiation; F:GTP binding	-
CUFF.17655.1	eukaryotic translation initiation factor 5	216	20	1.05544e-112	96.2%	7	F:translation initiation factor activity; C:cytosol; P:RNA metabolic process; P:GTP catabolic process; F:GTPase activity; P:regulation of translational initiation; F:GTP binding	-
CUFF.17658.1	eukaryotic translation initiation factor 5	216	20	1.05544e-112	96.2%	7	F:translation initiation factor activity; C:cytosol; P:RNA metabolic process; P:GTP catabolic process; F:GTPase activity; P:regulation of translational initiation; F:GTP binding	-
CUFF.17663.1	#NAME?	771	20	0.0	93.55%	6	P:intracellular signal transduction; C:tight junction; C:apical plasma membrane; F:protein binding; P:tight junction assembly; C:perinuclear region of cytoplasm	-
CUFF.17663.2	#NAME?	771	20	0.0	93.55%	6	P:intracellular signal transduction; C:tight junction; C:apical plasma membrane; F:protein binding; P:tight junction assembly; C:perinuclear region of cytoplasm	-
CUFF.17659.1	A3Z2_1	85	1	1.91464	65.0%	0	-
CUFF.17670.1	fggy carbohydrate kinase domain containing	86	20	2.17421e-12	99.1%	5	F:kinase activity; P:carbohydrate metabolic process; P:neuron cellular homeostasis; P:cell death; F:phosphotransferase activity, alcohol group as acceptor	EC:2.7.1.0
CUFF.17675.1	transcription factor ap-1	331	20	7.37842e-170	96.25%	66	P:transforming growth factor beta receptor signaling pathway; P:negative regulation of transcription, DNA-dependent; P:negative regulation of neuron apoptotic process; F:protein homodimerization activity; P:positive regulation of fibroblast proliferation; P:positive regulation of Rho GTPase activity; F:cAMP response element binding; P:SMAD protein import into nucleus; P:toll-like receptor 3 signa…	-
CUFF.17685.1	IL-23	102	1	0.156338	73.0%	0	-
CUFF.17703.1	---NA---	108	0			0	-
CUFF.17782.1	---NA---	81	0			0	-
CUFF.17775.1	PREDICTED: hypothetical protein LOC100523903	79	1	43.7093	58.0%	0	-
CUFF.17780.1	e3 ubiquitin-protein ligase hectd3	277	20	0.0	99.25%	6	F:syntaxin binding; P:protein ubiquitination involved in ubiquitin-dependent protein catabolic process; P:proteasomal ubiquitin-dependent protein catabolic process; F:ubiquitin-protein ligase activity; C:nucleus; C:perinuclear region of cytoplasm	EC:6.3.2.19
CUFF.17795.1	---NA---	70	0			0	-
CUFF.17798.1	---NA---	151	0			0	-
CUFF.17831.1	---NA---	68	0			0	-
CUFF.17812.1	protein tyrosine receptor f	455	20	0.0	95.85%	23	P:positive regulation of dendrite morphogenesis; P:negative regulation of cytokine-mediated signaling pathway; P:transmembrane receptor protein tyrosine phosphatase signaling pathway; P:negative regulation of epidermal growth factor receptor signaling pathway; P:regulation of synapse structure and activity; C:growth cone; F:transmembrane receptor protein tyrosine phosphatase activity; F:receptor …	-
CUFF.17818.1	receptor-type tyrosine-protein phosphatase f isoform 17	132	20	1.31867e-55	96.8%	23	P:positive regulation of dendrite morphogenesis; P:negative regulation of cytokine-mediated signaling pathway; P:transmembrane receptor protein tyrosine phosphatase signaling pathway; P:negative regulation of epidermal growth factor receptor signaling pathway; P:regulation of synapse structure and activity; C:growth cone; F:transmembrane receptor protein tyrosine phosphatase activity; F:receptor …	-
CUFF.17819.1	---NA---	90	0			0	-
CUFF.17845.1	---NA---	73	0			0	-
CUFF.17850.1	loc531467 protein	90	20	2.05338e-15	90.05%	3	F:molecular_function; P:biological_process; C:cellular_component
CUFF.17883.1	orf2	91	17	5.67591	58.82%	0	-
CUFF.17883.2	orf2	91	17	5.67591	58.82%	0	-
CUFF.17883.3	orf2	91	17	5.67591	58.82%	0	-
CUFF.17883.4	orf2	91	17	5.67591	58.82%	0	-
CUFF.17875.1	---NA---	75	0			0	-
CUFF.17885.1	---NA---	70	0			0	-
CUFF.17891.1	ribosyldihydronicotinamide dehydrogenase	90	20	3.15812e-23	90.8%	8	C:cytoplasm; C:nucleolus; P:memory; F:metal ion binding; F:electron carrier activity; F:dihydronicotinamide riboside quinone reductase activity; P:oxidation-reduction process; F:NADPH dehydrogenase (quinone) activity	EC:1.10.99.2; EC:1.6.99.6
CUFF.17906.1	---NA---	80	0			0	-
CUFF.17944.1	IL-23	132	1	0.147247	75.0%	0	-
CUFF.17944.2	IL-23	132	1	0.147247	75.0%	0	-
CUFF.17944.3	IL-23	132	1	0.147247	75.0%	0	-
CUFF.17941.1	---NA---	70	0			0	-
CUFF.17953.1	---NA---	68	0			0	-
CUFF.17956.1	cancer-associated gene 1 protein homolog	74	20	6.16323e-05	80.55%	0	-
CUFF.17981.1	thioredoxin domain-containing protein 5 isoform 1	195	20	2.96811e-46	94.8%	11	P:glycerol ether metabolic process; P:oxidation-reduction process; P:post-Golgi vesicle-mediated transport; P:cell redox homeostasis; C:lysosomal lumen; F:electron carrier activity; P:cellular membrane organization; ; C:endoplasmic reticulum lumen; F:isomerase activity; F:protein disulfide oxidoreductase activity	-
CUFF.17981.3	thioredoxin domain-containing protein 5 isoform 2	169	20	3.64883e-28	97.7%	10	P:glycerol ether metabolic process; P:post-Golgi vesicle-mediated transport; P:cell redox homeostasis; C:lysosomal lumen; F:electron carrier activity; P:cellular membrane organization; ; C:endoplasmic reticulum lumen; F:isomerase activity; F:protein disulfide oxidoreductase activity	-
CUFF.17950.1	n-acetyllactosaminide beta- -n-acetylglucosaminyl- isoform a-like	277	20	0.0	92.2%	2	C:membrane; F:acetylglucosaminyltransferase activity	-
CUFF.17961.1	---NA---	68	0			0	-
CUFF.17982.1	---NA---	123	0			0	-
CUFF.17979.1	---NA---	69	0			0	-
CUFF.17985.1	---NA---	71	0			0	-
CUFF.17994.1	A3Z2_1	71	1	2.18583	54.0%	0	-
CUFF.18056.1	akirin 2	100	20	1.87725e-38	94.05%	9	P:positive regulation of endopeptidase activity; C:transcriptional repressor complex; P:positive regulation of transcription from RNA polymerase II promoter; P:innate immune response; P:negative regulation of transcription from RNA polymerase II promoter; P:positive regulation of interleukin-6 production; P:positive regulation of cell proliferation; P:response to lipopolysaccharide; P:embryo deve…	-
CUFF.18096.1	zinc finger protein 389	94	20	5.18563e-09	57.6%	4	F:nucleic acid binding; F:zinc ion binding; C:intracellular; F:identical protein binding
CUFF.18077.1	mhc class i antigen	75	16	2.02597e-26	72.63%	0	-
CUFF.18152.1	---NA---	67	0			0	-
CUFF.18193.1	bone morphogenetic protein 5	162	20	1.30322e-43	94.2%	23	P:positive regulation of pathway-restricted SMAD protein phosphorylation; P:negative regulation of aldosterone biosynthetic process; F:growth factor activity; C:extracellular space; P:positive regulation of dendrite development; P:ossification; P:positive regulation of DNA-dependent DNA replication; P:positive regulation of epithelial cell proliferation; P:positive regulation of transcription fro…	-
CUFF.18214.1	hypothetical protein	116	1	2.36582	62.0%	0	-
CUFF.18225.1	collagen type xxi alpha 1	261	20	4.2635e-15	64.6%	1	C:extracellular matrix	-
CUFF.18225.2	collagen type xxi alpha 1	261	20	4.2635e-15	64.6%	1	C:extracellular matrix	-
CUFF.18225.3	collagen type xxi alpha 1	261	20	4.2635e-15	64.6%	1	C:extracellular matrix	-
CUFF.18225.4	collagen type xxi alpha 1	261	20	4.2635e-15	64.6%	1	C:extracellular matrix	-
CUFF.18235.1	rCG60704	80	2	2.18866e-11	79.5%	0	-
CUFF.18235.2	rCG60704	80	2	2.18866e-11	79.5%	0	-
CUFF.18281.5	inositol hexakisphosphate kinase 3	395	20	0.0	83.15%	11	C:cytoplasm; F:inositol hexakisphosphate 6-kinase activity; P:phosphatidylinositol metabolic process; F:inositol hexakisphosphate 1-kinase activity; F:inositol hexakisphosphate 5-kinase activity; F:inositol-1,4,5-trisphosphate 3-kinase activity; P:protein phosphorylation; F:inositol hexakisphosphate 3-kinase activity; F:ATP binding; C:nucleus; P:inositol phosphate biosynthetic process	EC:2.7.4.21; EC:2.7.1.127
CUFF.18281.6	inositol hexakisphosphate kinase 3	395	20	0.0	83.15%	11	C:cytoplasm; F:inositol hexakisphosphate 6-kinase activity; P:phosphatidylinositol metabolic process; F:inositol hexakisphosphate 1-kinase activity; F:inositol hexakisphosphate 5-kinase activity; F:inositol-1,4,5-trisphosphate 3-kinase activity; P:protein phosphorylation; F:inositol hexakisphosphate 3-kinase activity; F:ATP binding; C:nucleus; P:inositol phosphate biosynthetic process	EC:2.7.4.21; EC:2.7.1.127
CUFF.18281.8	inositol hexakisphosphate kinase 3	395	20	0.0	83.15%	11	C:cytoplasm; F:inositol hexakisphosphate 6-kinase activity; P:phosphatidylinositol metabolic process; F:inositol hexakisphosphate 1-kinase activity; F:inositol hexakisphosphate 5-kinase activity; F:inositol-1,4,5-trisphosphate 3-kinase activity; P:protein phosphorylation; F:inositol hexakisphosphate 3-kinase activity; F:ATP binding; C:nucleus; P:inositol phosphate biosynthetic process	EC:2.7.4.21; EC:2.7.1.127
CUFF.18281.9	inositol hexakisphosphate kinase 3	92	20	6.8993e-43	77.3%	7	C:cytoplasm; F:inositol hexakisphosphate 6-kinase activity; P:phosphatidylinositol metabolic process; F:inositol-1,4,5-trisphosphate 3-kinase activity; P:protein phosphorylation; C:nucleus; P:inositol phosphate biosynthetic process	EC:2.7.1.127
CUFF.18281.10	inositol hexakisphosphate kinase 3	395	20	0.0	83.15%	11	C:cytoplasm; F:inositol hexakisphosphate 6-kinase activity; P:phosphatidylinositol metabolic process; F:inositol hexakisphosphate 1-kinase activity; F:inositol hexakisphosphate 5-kinase activity; F:inositol-1,4,5-trisphosphate 3-kinase activity; P:protein phosphorylation; F:inositol hexakisphosphate 3-kinase activity; F:ATP binding; C:nucleus; P:inositol phosphate biosynthetic process	EC:2.7.4.21; EC:2.7.1.127
CUFF.18277.1	nudix (nucleoside diphosphate linked moiety x)-type motif 3	103	20	3.41692e-23	55.6%	3	P:catabolic process; F:metal ion binding; F:pyrophosphatase activity	-
CUFF.18271.1	---NA---	79	0			0	-
CUFF.18278.1	---NA---	105	0			0	-
CUFF.18292.1	---NA---	71	0			0	-
CUFF.18334.1	IL-23	207	1	1.55E-5	78.0%	0	-
CUFF.18342.2	---NA---	79	0			0	-
CUFF.18342.1	---NA---	79	0			0	-
CUFF.18344.1	---NA---	70	0			0	-
CUFF.18355.1	IL-23	73	1	0.273519	71.0%	0	-
CUFF.18422.1	multidrug resistance-associated protein 7	881	20	0.0	93.25%	6	P:transmembrane transport; C:integral to membrane; F:ATPase activity, coupled to transmembrane movement of substances; P:ATP catabolic process; F:ATP binding; C:plasma membrane	-
CUFF.18422.2	multidrug resistance-associated protein 7	881	20	0.0	93.25%	6	P:transmembrane transport; C:integral to membrane; F:ATPase activity, coupled to transmembrane movement of substances; P:ATP catabolic process; F:ATP binding; C:plasma membrane	-
CUFF.18422.3	multidrug resistance-associated protein 7	881	20	0.0	93.25%	6	P:transmembrane transport; C:integral to membrane; F:ATPase activity, coupled to transmembrane movement of substances; P:ATP catabolic process; F:ATP binding; C:plasma membrane	-
CUFF.18442.1	---NA---	66	0			0	-
CUFF.18442.2	---NA---	66	0			0	-
CUFF.18442.3	---NA---	66	0			0	-
[truncated: 373 more rows]

## Sheet: blast2go_representing_genes
Table S4. New predicted novel proteins with Augustus which have orthologous known genes identified with BLASTP option of Blast2GO. .
Gene ID
brain protein 44-like
ezrin
transmembrane protein 181
tubby-related protein 4
novel protein
at-rich interactive domain-containing protein 1b
spectrin repeat nuclear envelope 1
IL-23
utrophin
splicing factor 3b subunit 5
androgen-induced gene 1 protein
PREDICTED: hypothetical protein LOC100523903
laminin subunit alpha-2
retrovirus-related pol polyprotein line-1
sam and sh3 domain containing 1
potassium voltage-gated channel subfamily kqt member 5
5 -nucleotidase
proliferating cell nuclear antigen
prolyl endopeptidase-like
autophagy protein 5-like
protein fam26e
filamin a interacting protein 1
transmembrane protein 30a
dymeclin
f-box lrr-repeat protein 22
mitochondrial ribosomal protein s17
cingulin-like protein 1
e3 ubiquitin-protein ligase nedd4 isoform 1
e3 ubiquitin-protein ligase nedd4 isoform 3
gamma-tubulin complex component 4
star-related lipid transfer protein 9
eukaryotic translation initiation factor 2-alpha kinase 4
chromosome 15 open reading frame 41
intron-binding protein aquarius
a disintegrin and metalloproteinase with thrombospondin motifs 17
zinc finger protein 236
myelin basic protein
zinc finger protein 407
rotatin
low quality protein: apoptosis regulator bcl-2
smad family member 3
orf2
endonuclease reverse transcriptase
cytosolic carboxypeptidase 4
fras1-related extracellular matrix protein 1
multiple pdz domain protein isoform 1
leucine rich adaptor protein 1-like
tyrosine-protein kinase jak2-like
spermatogenesis associated 6-like protein
A3Z2_1
guanine nucleotide-binding protein g subunit alpha
PREDICTED: hypothetical protein LOC100514147
clathrin light chain a-like isoform 1
clathrin light chain a isoform 1
zinc finger protein 462
proteasome-associated protein ecm29 homolog
chromosome 9 open reading frame 91
astrotactin 2
phd finger protein 19
centrosomal protein 110kda
centrosomal protein 110
tubulin polyglutamylase ttll11
tetratricopeptide repeat protein 16
hemicentin-2
allograft inflammatory factor 1-like
PREDICTED: uncharacterized protein LOC100858426
nasal embryonic lhrh factor
protein dispatched homolog 1
PREDICTED: hypothetical protein LOC100521600
kinesin-like protein klp6-like
serine threonine-protein kinase nek7
immunoglobulin-like and fibronectin type iii domain-containing protein 1
aminopeptidase b
adp-ribosylation factor-like protein 8a
protein phosphatase 1 regulatory subunit 12b
polytene partial
uncharacterized family 31 glucosidase kiaa1161
nuclear transcription x-box binding 1
member ras oncogene family
protein fam107b
ferm domain-containing protein 4a
ankyrin repeat domain-containing protein 26
plexin domain containing 2
par-3 partitioning defective 3 homolog ( elegans)
f-box only protein 18 isoform 3
rCG65845
disco-interacting protein 2 homolog c
g1 s-specific cyclin-e1
intraflagellar transport 88 homolog
sacsin
myotubularin-related protein 6
nucleoporin p58 p45
orf 3
wd repeat and fyve domain-containing protein 2
epithelial-stromal interaction protein 1
epithelial stromal interaction 1
lim domain only protein 7
lim domain only protein 7 isoform 2
sodium leak channel non-selective protein
immunoglobulin-like variable motif containing
methyltransferase-like protein loc121952-like
dcn1-like protein 2
hexosaminidase d
zinc finger protein 79 isoform 2
casein kinase delta
coiled-coil domain-containing protein 57
chromosome 17 open reading frame 89
matrix-remodeling-associated protein 7-like
matrix-remodelling associated 7
peroxisomal acyl-coenzyme a oxidase 1
achain structure of the human line-1 orf1p trimer
nucleosome-remodeling factor subunit bptf
probable e3 ubiquitin-protein ligase march10
ankyrin repeat and socs box protein 16
cmrf35-like molecule 9-like
peptidyl-prolyl cis-trans isomerase fkbp10
swi snf matrix actin dependent regulator of subfamily member 1
transcription factor sp2
guanine nucleotide-binding protein g g g subunit gamma-t2
hepatic leukemia factor
PREDICTED: hypothetical protein LOC100524708
e3 ubiquitin isg15 ligase trim25
protein yippee-like 2
ubiquitin carboxyl-terminal hydrolase 32
c-c motif chemokine 3-like
tata-binding protein-associated factor 2n
upf0631 protein c17orf108 homolog
uncharacterized serine threonine-protein kinase 494-like
protein phosphatase slingshot homolog 2
active breakpoint cluster region-related protein isoform 2
integrin alpha-e
zinc finger zz-type and ef-hand domain-containing protein 1
zinc finger protein 232
mll gas7 fusion protein
phosphatidylethanolamine n-methyltransferase
collagen alpha-6 chain
PREDICTED: hypothetical protein LOC100625499
lipid raft linker 1
programmed cell death 6 interacting protein
protein-l-isoaspartate(d-aspartate) o-methyltransferase
rab effector
tyrosine-protein phosphatase non-receptor type 23
shisa homolog 5
glutathione peroxidase 1
dystroglycan 1 (dystrophin-associated glycoprotein 1)
protein polybromo-1
polybromo 1
protein polybromo-1 isoform 1
protein polybromo-1 isoform 2
filamin-b isoform 2
filamin-b isoform 4
set domain-containing protein 5
methyltransferase-like protein 5
myotubularin-related protein 14 isoform 2
interleukin-1 receptor-associated kinase 2
and ph domain-containing protein 5
chromosome 3 open reading frame 37
coiled-coil-helix-coiled-coil-helix domain-containing protein mitochondrial
signal recognition particle receptor subunit beta
solute carrier organic anion transporter family member 2a1
serine threonine-protein phosphatase 2a regulatory subunit b subunit alpha isoform 1
transcription factor dp-2 isoform 2
line-1 type transposase domain-containing protein 1-like
transposase
eukaryotic translation initiation factor 2a isoform 2
mediator complex subunit 12-like
zinc transporter 9
tumor necrosis factor ligand superfamily member 10
ribosomal protein s13
probable guanine nucleotide exchange factor mcf2l2- partial
probable guanine nucleotide exchange factor mcf2l2
chromosome 3 open reading frame 21
mylk partial
3-hydroxyacyl- dehydratase 2
pol protein
poliovirus receptor-related protein 3
mitochondrial import receptor subunit tom70
filamin a interacting protein 1-like
type 2 lactosamine alpha- -sialyltransferase
PREDICTED: hypothetical protein LOC100157828
presenilin rhomboid-like
cysteine and tyrosine-rich protein 1-like
itsn1 partial
type alpha 1
transmembrane protein c8orf5-like
palladin isoform 2
af257098_1ovarian cancer related protein ovn9-3
coiled-coil domain-containing protein 92-like
sarcoplasmic endoplasmic reticulum calcium atpase 2
transmembrane protein 233
PREDICTED: hypothetical protein LOC708599
probable tumor suppressor protein mn1
ribosomal protein s12
t-box transcription factor tbx1
integral membrane protein gpr137b-like
zinc finger protein 33b
probable e3 ubiquitin-protein ligase herc4
60 kda heat shock mitochondrial
calcium-activated potassium channel subunit alpha-1-like
calcium-activated potassium channel subunit alpha-1-like isoform 3
anthrax toxin receptor 2
zinc finger protein 22
protocadherin 15
proteasomal ubiquitin receptor adrm1
sh3 and px domain-containing protein 2a
dedicator of cytokinesis protein 1
rho family gtpase 3
ubx domain-containing protein 4
transcription factor sox-6- partial
myomesin-2
sorbin and sh3 domain-containing partial
sorbin and sh3 domain-containing protein 2 isoform 1
cytochrome p450 4v2-like
transforming acidic coiled-coil-containing protein 1 isoform 2
e3 ubiquitin-protein ligase herc2
low quality protein: titin
dna-binding protein satb2
nif3-like protein 1
amyotrophic lateral sclerosis 2
polyprotein
tns1 protein
hmga2 fusion protein
speg complex locus
PREDICTED: nucleolin-like
and pleckstrin domain-containing protein 2-like
and pleckstrin domain-containing protein 2
golgi phosphoprotein 3
pdz domain-containing protein 2
myotubularin-related protein 12
zinc finger rna-binding protein
wd repeat-containing protein 70
glial cell derived neurotrophic factor
glial cell line-derived neurotrophic factor isoform 1
PREDICTED: hypothetical protein LOC100523870
potassium sodium hyperpolarization-activated cyclic nucleotide-gated channel 1
splicing regulatory glutamine lysine-rich protein 1
splicing regulatory glutamine lysine-rich protein 1 isoform 2
phosphatidylinositol 3-kinase regulatory subunit alpha
phosphatidylinositol 3-kinase regulatory subunit alpha isoform 1
transposon-derived buster3 transposase-like protein isoform 1
delta-sarcoglycan-like isoform 2
secreted acidic cysteine rich isoform cra_b
hypothetical protein OsI_05623
tumor suppressor candidate 3
p40
microtubule-associated tumor suppressor 1 homolog isoform 1
pericentriolar material 1
pericentriolar material 1 protein
heparan-alpha-glucosaminide n-acetyltransferase
ral gtpase-activating protein subunit alpha-2
ring finger protein 24
inosine triphosphate pyrophosphatase
wd repeat-containing protein on y chromosome
zinc finger protein 341
serine threonine kinase 4
histone-lysine n-methyltransferase mll3
imap family member 7
homeodomain-interacting protein kinase 2
myotrophin
ccr4-not transcription complex subunit 4
plexin-a4 isoform 1
calcium calmodulin-dependent 3 -cyclic nucleotide phosphodiesterase 1c isoform 3
protein fam188b
upf0452 protein c7orf41 homolog
heterogeneous nuclear ribonucleoproteins a2 b1 isoform 2
mitochondrial carrier homolog 2
calcium calmodulin-dependent protein kinase type ii subunit beta isoform 2
calcium calmodulin-dependent protein kinase type ii subunit beta
tigger transposable element-derived protein 1-like
protein znf783
anoctamin-1
cortactin
ppfia1 protein
low-density lipoprotein receptor-related protein 5
low density lipoprotein receptor-related protein 5
nadh dehydrogenase
nucleoside diphosphate-linked moiety x motif mitochondrial
ras-related protein rab-1a isoform 2
ylp motif-containing protein 1
signal-induced proliferation-associated protein 1
mitogen-activated protein kinase kinase kinase 11
map microtubule affinity-regulating kinase 2
neuroblast differentiation-associated protein ahnak
olfactory receptor 5ak2-like
map kinase-activating death domain protein isoform 3
map kinase-activating death domain protein isoform c
cleavage stimulation factor subunit 3
fanconi anemia group f protein
potassium voltage-gated channel subfamily c member 1
heterogeneous nuclear ribonucleoprotein a3
regulator of nonsense transcripts 1
krueppel-like factor 2
cytochrome p450 4f6-like
samd1 partial
zinc finger protein 564
swi snf matrix actin dependent regulator of subfamily member 4
low density lipoprotein receptor
zinc finger protein 414
fibrillin-3
lysine-specific demethylase 4b
death-associated protein kinase 3
nuclear factor i c (ccaat-binding transcription factor)
zinc finger protein 554
ap-3 complex subunit delta-1
histone-lysine n- h3 lysine-79 specific
splicing factor 3a subunit 2
multiple egf-like-domains 10
multiple epidermal growth factor-like domains protein 10
nucleotide exchange factor sil1
protocadherin beta-2
protocadherin beta-4-like
protocadherin beta-5
protocadherin beta-10-like
protocadherin beta-18-like
protocadherin gamma-b3
protocadherin-1
interferon-induced transmembrane protein 3
family with sequence similarity member c
golgi to er traffic protein 4 homolog
mitotic spindle assembly checkpoint protein mad1
f-box lrr-repeat protein 18
serine threonine-protein kinase lmtk2
transformation transcription domain-associated protein
zinc finger protein 184-like
histone deacetylase complex subunit sap25
protein nap homolog 2
fused in sarcoma
derived from t(12 16) malignant liposarcoma
autism susceptibility gene 2
zinc finger protein 688
non-structural maintenance of chromosomes element 1 homolog
thyroid receptor-interacting protein 11
dynein heavy chain axonemal
sorting nexin-29-like
protein clec16a
low quality protein: zinc finger protein 500-like
adenylate cyclase type 9
low quality protein: zinc finger protein 597-like
zinc finger protein 75a
zinc finger protein 75d-like
rab11 family interacting protein 3 (class ii)
serine threonine-protein kinase wnk2
wnk lysine deficient protein kinase 2
cytoplasmic protein nck2
von willebrand factor a domain-containing protein 3b
metal transporter cnnm4
40s ribosomal protein s19
interferon regulatory factor 3-like
lactosylceramide alpha- -sialyltransferase
coiled-coil domain-containing protein 142
exocyst complex component 6b
nucleolysin tia-1 isoform p40
ap2-associated protein kinase 1-like isoform 1
transmembrane protein 17-like isoform 2
ubiquitin carboxyl-terminal hydrolase 34
serine threonine-protein phosphatase 4 regulatory subunit 3b isoform 2
acylphosphatase muscle isoform cra_d
tyrosine 3-monooxygenase tryptophan 5-monooxygenase activation epsilon polypeptide
PREDICTED: hypothetical protein LOC100739063
zinc finger protein 513
kinesin-like protein kif3c
adenylate cyclase type 3
sh3 domain-containing ysc84-like protein 1
zinc finger protein 16
pyrroline-5-carboxylate reductase 3
zinc finger ccch domain-containing protein 3
denn domain-containing protein 3
collagen alpha-1 chain
zinc finger protein zfat
zinc finger protein zfat isoform 2
zinc finger protein zfat isoform 1
tribbles homolog 1
kelch-like protein 38
reverse transcriptase
exostosin-1
vacuolar protein sorting-associated protein 13b
serine threonine-protein kinase 3
matrilin-2 isoform 2
af116721_72 pro1905
zinc finger protein 704
high affinity camp-specific 3 -cyclic phosphodiesterase 7a
aspartyl asparaginyl beta-hydroxylase
rab6-interacting golgin
slam family member 9-like
t-lymphocyte surface antigen ly-9
mCG148353
pleckstrin homology domain-containing family o member 1
pleckstrin homology domain family o member 1
gap junction alpha-8 protein
s-adenosylhomocysteine hydrolase-like 1
cadherin egf lag seven-pass g-type receptor 2
sortilin 1
glycogen debranching enzyme
zinc finger protein 326
chromobox protein homolog 7-like
mical-like 1
adp-ribosylation factor-binding protein gga1
probable atp-dependent rna helicase ddx23
adp-ribosylation factor 3
rac gtpase-activating protein 1
nascent polypeptide-associated complex subunit alpha
alpha-n-acetylneuraminide alpha- -sialyltransferase
phospholipase b-like 1
g-protein coupled receptor family c group 5 member d
39s ribosomal protein mitochondrial
voltage-dependent l-type calcium channel subunit alpha-1c
krueppel-like factor 8-like
prickle-like protein 1
histone deacetylase 7
thioredoxin reductase 1
PREDICTED: putative uncharacterized protein C12orf63
casp2 and ripk1 domain containing adaptor with death domain
protein phosphatase 1 regulatory subunit 12a
zinc finger bed domain-containing protein 4
bromodomain-containing protein 1
transcription factor 25
n-acetylgalactosamine-6-sulfatase precursor
piezo-type mechanosensitive ion channel component 1
craniofacial development protein 1
mixed lineage kinase domain-like
splicing factor subunit 3
isoform cra_b
leucine-rich repeat-containing protein 29
fh1 fh2 domain-containing protein 1
nuclear factor of activated t- cytoplasmic 3 isoform 2
protein c19orf12 homolog isoform 1
zinc finger protein 82 homolog
zinc finger protein 420
latent-transforming growth factor beta-binding protein 4
sh3kbp1-binding protein 1
protein capicua homolog
luteinizing hormone isoform cra_a
proline-rich protein 12
zinc finger protein 420-like
zinc finger protein 577
zinc finger protein 615
cationic amino acid transporter 3-like
leukocyte receptor cluster member 8
soluble scavenger receptor cysteine-rich domain-containing protein ssc5d
epsin-1 isoform b
zinc finger protein 28 homolog-like
zinc finger protein 850-like
zinc finger protein 256
zinc finger protein 154
zinc finger protein 551 isoform 1
leucine rich repeat containing 47
arginine glutamic acid dipeptide repeats
ubiquitination factor e4b (ufd2 yeast)
zinc finger protein castor homolog 1
inositol -triphosphate receptor 2
pr domain zinc finger protein 2
msx2-interacting protein
gag-pro-pol polyprotein
rootletin
rho guanine nucleotide exchange factor 10-like
kinesin family member 17
basement membrane-specific heparan sulfate proteoglycan core protein
serine arginine repetitive matrix 1
chloride intracellular channel protein 4
transmembrane protein 57
dehydrodolichyl diphosphate synthase
at-rich interactive domain-containing protein 1a
at rich interactive domain 1a (swi1 like)
fatty acid-binding heart
transmembrane protein 39b
claspin isoform 1
receptor-type tyrosine-protein phosphatase mu
eif5 protein
eukaryotic translation initiation factor 5
fggy carbohydrate kinase domain containing
transcription factor ap-1
e3 ubiquitin-protein ligase hectd3
protein tyrosine receptor f
receptor-type tyrosine-protein phosphatase f isoform 17
loc531467 protein
ribosyldihydronicotinamide dehydrogenase
cancer-associated gene 1 protein homolog
thioredoxin domain-containing protein 5 isoform 1
thioredoxin domain-containing protein 5 isoform 2
n-acetyllactosaminide beta- -n-acetylglucosaminyl- isoform a-like
akirin 2
zinc finger protein 389
mhc class i antigen
bone morphogenetic protein 5
hypothetical protein
collagen type xxi alpha 1
rCG60704
inositol hexakisphosphate kinase 3
nudix (nucleoside diphosphate linked moiety x)-type motif 3
multidrug resistance-associated protein 7
calcipressin-2 isoform 1
-methenyltetrahydrofolate synthetase (5-formyltetrahydrofolate cyclo-ligase)
olfactory receptor 10x1-like
serine threonine-protein kinase d1
protein nynrin
1109249at cell receptor alpha
ryanodine receptor 3
a-kinase anchor protein 13
splicing arginine serine-rich 5
zinc finger protein dpf3
60s ribosomal protein l32
jun dimerization protein 2
protein angel homolog 1
protein sel-1 homolog 1
ribosomal protein s6 kinase alpha-5
ankyrin repeat and socs box protein 2
mgc152353 protein
serpin a3-6
ena vasp-like protein
cytoplasmic dynein 1 heavy chain 1
chromosome 14 open reading frame 79
transcription factor iiib 90 kda subunit isoform 1
ellis-van creveld syndrome protein
cytosol aminopeptidase
chromosome 4 open reading frame 52
low quality protein: protocadherin-7-like
pre-mrna 3 -end-processing factor fip1 isoform 3
secreted protein precursor
acyl- synthetase family member 4
isoform cra_a
electrogenic sodium bicarbonate cotransporter 1 isoform 2
ring finger protein 150
tbc1 domain family member 9
short coiled-coil protein
PREDICTED: hypothetical protein LOC100602353
la-related protein 1b
protocadherin fat 4
PREDICTED: uncharacterized protein C4orf3-like isoform 1
nephronectin isoform 2
nuclear factor of kappa light polypeptide gene enhancer in b-cells 1
xeroderma complementation group a
ribosomal p0
rho guanine nucleotide exchange factor 17
flj37770-like protein
reverse transcriptase-like protein
jerky protein homolog-like
PREDICTED: hypothetical protein LOC100622759
olfactory receptor 7g1-like
zinc finger and btb domain-containing protein 16
pleckstrin homology-like domain family b member 1 isoform 1
pleckstrin homology-like family member 1
nuclear factor related to kappa-b-binding protein
nuclear factor related to kappa-b-binding protein isoform 1
pr domain zinc finger protein 10 isoform 1
opioid-binding protein cell adhesion molecule
opioid binding protein cell adhesion molecule-like
protein turtle homolog b-like
protein turtle homolog b
condensin-2 complex subunit d3
armadillo repeat-containing protein 1
neurabin-1 isoform 1
paraoxonase 3
neurabin-1 isoform 3
replication protein a 14 kda subunit
hypothetical gene supported by ak027125
hypothetical protein EGK_13971, partial
f-box lrr-repeat protein 13
laminin subunit beta-4
neuronal cell adhesion molecule
60s ribosomal protein l31-like
hemicentin 1
centromere protein f
pseudouridine-5 -monophosphatase isoform 2
ctp synthase 2
protein fam48a-like
dystrophin
t-complex protein 1 subunit zeta
star-related lipid transfer protein 8
ephrin-b1
nucleosome assembly protein 1-like 2
protocadherin-19 isoform 1
collagen alpha-5 chain isoform 1
homeobox protein esx1
family with sequence similarity 122c
PREDICTED: hypothetical protein LOC100521310
h+ lysosomal accessory protein 1
camp-dependent protein kinase catalytic subunit prkx- partial
