# Supplementary material for: Differences in Muscle Transcriptome among Pigs Phenotypically Extreme for Fatty Acid Composition
Source: PLoS One. 2014 Jun 13;9(6):e99720. doi: 10.1371/journal.pone.0099720 (PMC4057286; doi:10.1371/journal.pone.0099720)
Supplement: Table S6 — Overrepresented categories identified with Babelomics and IPA for the differentially-expressed genes. (XLSX) [file pone.0099720.s007.xlsx]

## Sheet: Full1
Table S6. Overrepresentated categories identified with Babelomics and IPA for the differentially-expressed genes between the High and Low group.
Category	Program	P-value	Molecules
Lipid Metabolism	IPA	1.04×10-6 - 1.35×10-2	SCD, PLIN1, IDI1, PPP1R3C, PIK3R1, ATP2A2, IDH1, NCEH1, BDKRB2, NAAA, PLIN5, GOT1, FABP3, AQP7, PON2, ATF3, ACOX2, SDR16C5, CNTFR, RETSAT, FGF1, PANK1, FOS, ALB, ACADVL, DUSP1, HIF1AN, PLEK, FH, EXTL1
Molecular Transport	IPA	1.04×10-6 - 1.34×10-2	SCD, SLC1A4, PLIN1, PIK3R1, PPP1R3C, AQP4, ATP2A2, IDH1, NCEH1, BDKRB2, CLCA4, KCNC1, FABP3, AQP7, ATF3, PON2, PLN, ITPR2, CHRNA9, RETSAT, FGF1, PANK1, FOS, ALB, PRKG1, ACADVL, TF, DUSP1, HIF1AN, ALDOA, TFRC, CXCL2, FH, STEAP3, EXTL1
Small Molecule Biochemistry	IPA	1.04×10-6 - 1.45×10-2	SCD, PLIN1, SLC1A4, IDI1, PIK3R1, PPP1R3C, ASNS, ATP2A2, IDH1, NCEH1, BDKRB2, SOX9, NAAA, STC2, KCNC1, PLIN5, GOT1, FOSL1, FABP3, OCA2, AQP7, ATF3, PON2, ANGPT1, ITPR2, PPP1R1B, ACOX2, SDR16C5, CNTFR, HBEGF, GLCE, RETSAT, PNMT, FGF1, PANK1, FOS, ALB, PRKG1, TF, ACADVL, DUSP1, HIF1AN, TFRC, PLEK, FH, STEAP3, EXTL1
Cell Death and Survival	IPA	1.55×10-6 - 1.45×10-2	SCD, TRIP10, PIK3R1, SLPI, CDHR1, ASNS, ATP2A2, BDKRB2, ID1, SOX9, CD2AP, FOSL1, SORBS2, KLF2, AQP7, PON2, ATF3, ANGPT1, ITPR2, TBX3, PPP1R1B, CNTFR, SLC4A7, HBEGF, FGF1, MST4, FOS, ALB, PRKG1, RND3, TF, DUSP1, GPX2, TFRC, ALDOA, CXCL2, STEAP3, HSPB1
Carbohydrate Metabolism	IPA	2.25×10-6 - 1.31×10-2	SCD, PLIN1, PIK3R1, PPP1R3C, ATP2A2, IDH1, NCEH1, BDKRB2, KCNC1, GOT1, FABP3, AQP7, ATF3, ANGPT1, ITPR2, HBEGF, GLCE, FGF1, GYS2, PANK1, ALB, PRKG1, ACADVL, DUSP1, HIF1AN, ALDOA, COL11A1, PLEK, FH, STEAP3
Energy Production	IPA	5.8×10-5 - 6.57×10-3	SCD, ALB, PON2, PRKG1, PLIN1, ACADVL, ACOX2, PLIN5, FABP3, FGF1
Drug Metabolism	IPA	1.28×10-4 - 1.31×10-2	ALB, ANGPT1, PPP1R1B, GLCE, PNMT
Skeletal and Muscular System Development and Function	IPA	2.47×10-4 - 1.42×10-2	ARID5B, PLN, TBX3, PIK3R1, HBEGF, FHL3, ATP2A2, MYL6B, FGF1, FOS, ID1, ALB, SOX9, PRKG1, TF, DUSP1, HIF1AN, XIRP1, ALDOA, TFRC, FOSL1, COL11A1, KLF2
Response to organic substance	Babelomics	3.86×10-7	ANGPT1, GYS2, TFRC,PIK3R1, ABAT, FABP3, FOS, ID1, GOT1, DUSP1, IDH1, PIK3R3, SOX9, ASNS, FOSL1, HSPB1, TF, ALB
Muscle organ development	Babelomics	3.89×10-5	PIK3R1, MYL6B, PLN, TBX3, COL11A1, FAM65B, HBEGF, ARID5B, FHL3
Energy derivation by oxidation of organic compounds	Babelomics	1.06×10-4	GYS2, ACADVL, GOT1, FH, IDH1, NDUFC2, PPP1R3C
Response to hormone stimulus	Babelomics	2.65×10-4	ANGPT1,PIK3R1,FABP3,FOS,GOT1,DUSP1,IDH1,PIK3R3,FOSL1
