# Supplementary material for: Differences in Muscle Transcriptome among Pigs Phenotypically Extreme for Fatty Acid Composition
Source: PLoS One. 2014 Jun 13;9(6):e99720. doi: 10.1371/journal.pone.0099720 (PMC4057286; doi:10.1371/journal.pone.0099720)
Supplement: Table S7 — Specific functions table identified with IPA for the differentially-expressed genes. (XLSX) [file pone.0099720.s008.xlsx]

## Sheet: Sheet0
Table S7. Specific functions identified with IPA for the differentially-expressed genes
Category	Function Annotation	P-value	Activation z-score	Molecules	# Molecules
Amino Acid Metabolism	quantity of amino acids	8.40E-04		ACADVL,DBT,FABP3,FGF1,FOS,PANK1	6
Amino Acid Metabolism	biosynthesis of aspartate family amino acids	8.79E-04		ASNS,GOT1	2
Amino Acid Metabolism	auto-oxidation of homocysteine	6.57E-03		ALB	1
Amino Acid Metabolism	biosynthesis of asparagine	6.57E-03		ASNS	1
Amino Acid Metabolism	dephosphorylation of L-threonine	6.57E-03		DUSP1	1
Amino Acid Metabolism	import of L-cysteine	6.57E-03		SLC1A4	1
Amino Acid Metabolism	quantity of D-pantothenic acid	6.57E-03		PANK1	1
Amino Acid Metabolism	synthesis of melanin	6.80E-03		OCA2,SOX9	2
Amino Acid Metabolism	synthesis of amino acids	1.01E-02		ASNS,BDKRB2,GOT1	3
Amino Acid Metabolism	synthesis of L-aspartic acid	1.31E-02		GOT1	1
Auditory and Vestibular System Development and Function	angiogenesis of ear	8.79E-04		AP1S2,KLF2	2
Auditory and Vestibular System Development and Function	response of cochlea	6.57E-03		CHRNA9	1
Auditory and Vestibular System Development and Function	mass of ear	1.31E-02		PRKG1	1
Auditory and Vestibular System Development and Function	development of ear	1.43E-02		AP1S2,CHRNA9,COL11A1,KLF2	4
Auditory Disease	unilateral deafness	6.57E-03		AQP4	1
Auditory Disease	edema of ear	1.31E-02		KLF2	1
Cancer	carcinoma	1.32E-06		ABAT,ACOX2,ALB,ALDOA,ANGPT1,ATF3,ATP2A2,BDKRB2,CHRNA9,CNTFR,CTSF,CXCL2,DUSP1,ENAH,FABP3,FAM65B,FGF1,FH,FOS,FOSL1,GOT1,GPX2,HBEGF,ID1,IDH1,IDI1,KLF2,MMP25,NAAA,NDUFC2,PADI2,PIK3R1,PLEKHB1,PLN,PPP1R3C,RASSF9,SCD,SLC1A4,SLPI,SOX9,STEAP3,TBX3,TF,TFRC	44
Cancer	epithelial neoplasia	2.28E-06		ABAT,ACOX2,ACTN3,ALB,ALDOA,ANGPT1,ATF3,ATP2A2,BDKRB2,CHRNA9,CNTFR,CTSF,CXCL2,DUSP1,ENAH,FABP3,FAM65B,FGF1,FH,FOS,FOSL1,GOT1,GPX2,HBEGF,ID1,IDH1,IDI1,KLF2,MMP25,NAAA,NDUFC2,PADI2,PIK3R1,PLEKHB1,PLN,PPP1R3C,RASSF9,SCD,SLC1A4,SLPI,SOX9,STEAP3,TBX3,TF,TFRC	45
Cancer	Cancer	4.30E-06	-0.394	ABAT,ACADVL,ACOX2,ALB,ALDOA,ANGPT1,ARID5B,ATF3,ATP2A2,BDKRB2,CHRNA9,CNTFR,CTSF,CXCL2,DUSP1,ENAH,FABP3,FAM65B,FGF1,FH,FHL3,FOS,FOSL1,GOT1,GPX2,HBEGF,HSPB1,ID1,IDH1,IDI1,ITGB6,KLF2,MMP25,NAAA,NDUFC2,PADI2,PIK3R1,PIK3R3,PLEKHB1,PLN,PPP1R1B,PPP1R3C,PTPN3,RASSF9,RND3,SCD,SLC1A4,SLPI,SORBS2,SOX9,STEAP3,TBX3,TF,TFRC,XIRP1	55
Cancer	digestive organ tumor	3.16E-04		ACOX2,ALB,ATF3,ATP2A2,BDKRB2,CHRNA9,CNTFR,ENAH,FABP3,FGF1,FOS,GOT1,GPX2,HBEGF,ID1,IDH1,IDI1,MMP25,NAAA,NDUFC2,PIK3R1,PPP1R1B,PPP1R3C,SCD,SOX9,STEAP3,TFRC	27
Cancer	breast cancer	5.96E-04		ABAT,ACADVL,ALB,ALDOA,ATF3,CHRNA9,CXCL2,DUSP1,ENAH,FGF1,FHL3,FOS,HBEGF,ITGB6,RND3,SLPI,STEAP3,TBX3	18
Cancer	uterine cancer	6.76E-04		ALDOA,CHRNA9,CTSF,FAM65B,FOS,HSPB1,KLF2,PIK3R1,PIK3R3,PLN,SLPI,SORBS2,SOX9,TBX3,TFRC	15
Cancer	benign neoplasia	1.00E-03		ACTN3,ALB,ALDOA,ATP2A2,DUSP1,FH,FOS,ID1,IDH1,PIK3R3,SCD,SLPI,SORBS2,SOX9	14
Cancer	papilloma	1.40E-03		ACTN3,ALB,ATP2A2,SCD,SLPI	5
Cancer	colorectal cancer	1.88E-03		ACOX2,ALB,ATF3,ATP2A2,CNTFR,ENAH,FGF1,FOS,GPX2,IDH1,IDI1,MMP25,NAAA,NDUFC2,PIK3R1,SOX9,STEAP3,TFRC	18
Cancer	gastrointestinal tract cancer	3.12E-03		ACOX2,ALB,ATF3,ATP2A2,CHRNA9,CNTFR,ENAH,FGF1,FOS,GPX2,IDH1,IDI1,MMP25,NAAA,NDUFC2,PIK3R1,SOX9,STEAP3,TFRC	19
Cancer	hyperplasia of vascular smooth muscle	6.57E-03		ANGPT1	1
Cancer	induction of osteosarcoma	6.57E-03		FOS	1
Cancer	metastasis of epithelial cell lines	6.57E-03		CXCL2	1
Cancer	metastasis of skin cell lines	6.57E-03		CXCL2	1
Cancer	morphology of mesothelioma cells	6.57E-03		FOSL1	1
Cancer	transdifferentiation of sebaceous gland tumor	6.57E-03		FOS	1
Cancer	transdifferentiation of squamous cell tumor	6.57E-03		FOS	1
Cancer	colon cancer	1.01E-02		ALB,ATF3,ATP2A2,GPX2,IDH1,IDI1,MMP25,NAAA,PIK3R1,TFRC	10
Cancer	focus formation of colon cancer cell lines	1.31E-02		ATF3	1
Cancer	formation of skin squamous cell carcinoma	1.31E-02		GPX2	1
Cancer	ganglioglioma	1.31E-02		IDH1	1
Cancer	metastasis of hepatocellular carcinoma	1.31E-02		PIK3R1	1
Cancer	muscle invasive bladder cancer	1.31E-02		FOSL1	1
Cancer	transformation of fibroblast cell lines	1.36E-02	-0.837	ATF3,FGF1,FOS,FOSL1,PIK3R1,SOX9	6
Cancer	leiomyomatosis	1.44E-02		ALDOA,DUSP1,FH,FOS,PIK3R3,SORBS2	6
Carbohydrate Metabolism	concentration of D-glucose	2.25E-06	0.050	AQP7,ATP2A2,FABP3,FGF1,HIF1AN,ITPR2,NCEH1,PANK1,PIK3R1,PPP1R3C,SCD,STEAP3	12
Carbohydrate Metabolism	quantity of carbohydrate	2.98E-06	0.688	ACADVL,ALB,AQP7,ATP2A2,BDKRB2,FABP3,FGF1,HIF1AN,ITPR2,NCEH1,PANK1,PIK3R1,PPP1R3C,SCD,STEAP3	15
Carbohydrate Metabolism	uptake of carbohydrate	1.90E-05	-0.671	ALB,AQP7,BDKRB2,FABP3,HBEGF,IDH1,KCNC1,PIK3R1,PPP1R3C,SCD	10
Carbohydrate Metabolism	uptake of monosaccharide	5.17E-05	-0.411	ALB,BDKRB2,FABP3,HBEGF,IDH1,KCNC1,PIK3R1,PPP1R3C,SCD	9
Carbohydrate Metabolism	uptake of D-glucose	5.33E-05	-0.562	ALB,BDKRB2,FABP3,IDH1,KCNC1,PIK3R1,PPP1R3C,SCD	8
Carbohydrate Metabolism	synthesis of heparin	1.28E-04		ANGPT1,GLCE	2
Carbohydrate Metabolism	quantity of glycogen	1.51E-04	1.117	ACADVL,ALB,FABP3,PPP1R3C,SCD	5
Carbohydrate Metabolism	metabolism of carbohydrate	1.54E-04	-0.430	ALDOA,ANGPT1,COL11A1,FABP3,GLCE,GOT1,GYS2,HBEGF,PIK3R1,PLEK,PLIN1,PPP1R3C,PRKG1,SCD	14
Carbohydrate Metabolism	synthesis of carbohydrate	2.00E-04	-0.902	ANGPT1,FABP3,GLCE,GOT1,GYS2,PIK3R1,PLEK,PLIN1,PPP1R3C,PRKG1,SCD	11
Carbohydrate Metabolism	gluconeogenesis	1.28E-03		ATF3,DUSP1,PANK1,SCD	4
Carbohydrate Metabolism	depletion of glycogen	1.49E-03		PPP1R3C,SCD	2
Carbohydrate Metabolism	glycogenolysis	2.70E-03		PPP1R3C,SCD	2
Carbohydrate Metabolism	accumulation of glycerol	6.57E-03		AQP7	1
Carbohydrate Metabolism	biosynthesis of glycerol	6.57E-03		GOT1	1
Carbohydrate Metabolism	metabolism of fumaric acid	6.57E-03		FH	1
Carbohydrate Metabolism	secretion of glycerol	6.57E-03		AQP7	1
Carbohydrate Metabolism	synthesis of D-glucose	9.34E-03		PLIN1,PPP1R3C,SCD	3
Carbohydrate Metabolism	incorporation of carbohydrate	1.25E-02		PPP1R3C,SCD	2
Carbohydrate Metabolism	incorporation of glycerol	1.31E-02		SCD	1
Carbohydrate Metabolism	modification of isocitric acid	1.31E-02		IDH1	1
Carbohydrate Metabolism	uptake of glycerol	1.31E-02		AQP7	1
Carbohydrate Metabolism	utilization of glycogen	1.31E-02		FABP3	1
Cardiovascular Disease	Heart Disease	1.52E-04	0.290	ACADVL,ALB,ANGPT1,ATP2A2,BDKRB2,CHRNA9,DUSP1,FABP3,FOS,FOSL1,HBEGF,KLF2,PIK3R1,PLEKHB1,PLN,SCD,SOX9,TBX3	18
Cardiovascular Disease	hypertrophy of heart	2.55E-04		ANGPT1,ATP2A2,DUSP1,FABP3,HBEGF,PIK3R1,PLN	7
Cardiovascular Disease	vascular disease	2.86E-04	-1.000	ALB,ANGPT1,AQP4,BDKRB2,CHRNA9,CXCL2,FABP3,FOS,HBEGF,KLF2,NCEH1,PLEKHB1,PLIN1,PRKG1,SCD	15
Cardiovascular Disease	mass of heart	1.08E-03	0.651	ATP2A2,FABP3,HBEGF,PLN,PPP1R3C	5
Cardiovascular Disease	stenosis of aortic valve	3.41E-03		ATP2A2,HBEGF,SOX9	3
Cardiovascular Disease	atherosclerosis	4.81E-03	-0.243	BDKRB2,CXCL2,FOS,KLF2,NCEH1,PLEKHB1,PLIN1,PRKG1,SCD	9
Cardiovascular Disease	systolic dysfunction	6.11E-03		PLN,SCD	2
Cardiovascular Disease	damage of blood-retinal barrier	6.57E-03		ANGPT1	1
Cardiovascular Disease	dilated cardiomyopathy 1p	6.57E-03		PLN	1
Cardiovascular Disease	familial hypertrophic cardiomyopathy type 18	6.57E-03		PLN	1
Cardiovascular Disease	hypertrophy of cardiomyocytes	8.07E-03	1.192	ATF3,DUSP1,HBEGF,PRKG1	4
Cardiovascular Disease	ischemia of retina	1.31E-02		AQP4	1
Cardiovascular Disease	thickening of tunica media	1.31E-02		HBEGF	1
Cardiovascular Disease	ischemia of heart	1.44E-02		ALB,BDKRB2,CHRNA9,FOS,KLF2,PLEKHB1	6
Cardiovascular System Development and Function	activation of vascular endothelial cells	2.35E-05	0.000	ALB,ANGPT1,HBEGF,ID1	4
Cardiovascular System Development and Function	relaxation of cardiac muscle	2.47E-04		ATP2A2,PLN,PRKG1	3
Cardiovascular System Development and Function	morphology of cardiovascular system	3.54E-04		ACADVL,ANGPT1,ATP2A2,BDKRB2,CD2AP,HBEGF,ID1,KLF2,PLN,PRKG1,SLC4A7,STEAP3,TFRC,XIRP1	14
Cardiovascular System Development and Function	elongation of cardiomyocytes	6.30E-04		ATP2A2,PLN	2
Cardiovascular System Development and Function	angiogenesis of ear	8.79E-04		AP1S2,KLF2	2
Cardiovascular System Development and Function	mass of heart	1.08E-03	0.651	ATP2A2,FABP3,HBEGF,PLN,PPP1R3C	5
Cardiovascular System Development and Function	contractility of cardiac muscle	1.50E-03	0.830	ATP2A2,HBEGF,PLN,PRKG1,XIRP1	5
Cardiovascular System Development and Function	development of cardiovascular system	1.78E-03	-0.860	ANGPT1,AP1S2,ATF3,BDKRB2,COL11A1,CXCL2,FGF1,ID1,INTU,KLF2,PIK3R1,PLN,PRKG1,SOX9,TBX3,VASH2,XIRP1	17
Cardiovascular System Development and Function	morphology of red blood cells	2.17E-03		KLF2,PRKG1,STEAP3,TFRC	4
Cardiovascular System Development and Function	heart rate	3.07E-03	-1.626	ACADVL,ATF3,ATP2A2,BDKRB2,HBEGF,HIF1AN,PLN	7
Cardiovascular System Development and Function	morphogenesis of heart	4.56E-03		COL11A1,INTU,TBX3,XIRP1	4
Cardiovascular System Development and Function	systolic pressure of left ventricle	4.83E-03		ATP2A2,PLN	2
Cardiovascular System Development and Function	contractility of heart ventricle	5.45E-03		PLN,PRKG1	2
Cardiovascular System Development and Function	blood pressure	5.97E-03	0.910	ABAT,ATP2A2,BDKRB2,DUSP1,PIK3R1,PLN,PRKG1	7
Cardiovascular System Development and Function	S phase of vascular endothelial cells	6.57E-03		ANGPT1	1
Cardiovascular System Development and Function	contraction of papillary muscle	6.57E-03		ATP2A2	1
Cardiovascular System Development and Function	development of pacemaker cells	6.57E-03		TBX3	1
Cardiovascular System Development and Function	function of vascular tissue	6.57E-03		PRKG1	1
Cardiovascular System Development and Function	intraventricular developed pressure of heart	6.57E-03		PLN	1
Cardiovascular System Development and Function	mean arterial pressure of femoral artery	6.57E-03		ATP2A2	1
Cardiovascular System Development and Function	morphology of umbilical vein	6.57E-03		KLF2	1
Cardiovascular System Development and Function	neovascularization of myocardium	6.57E-03		FGF1	1
Cardiovascular System Development and Function	organization of tunica media	6.57E-03		KLF2	1
Cardiovascular System Development and Function	proliferation of lymph vessel	6.57E-03		ANGPT1	1
Cardiovascular System Development and Function	relaxation of papillary muscle	6.57E-03		ATP2A2	1
Cardiovascular System Development and Function	systolic pressure	8.54E-03		ATP2A2,BDKRB2,DUSP1,PLN	4
Cardiovascular System Development and Function	morphology of cardiovascular tissue	9.73E-03		ANGPT1,KLF2,PRKG1	3
Cardiovascular System Development and Function	migration of vascular endothelial cells	1.15E-02	0.000	ANGPT1,ID1,KLF2,PRKG1	4
Cardiovascular System Development and Function	activation of lymphatic endothelial cells	1.31E-02		ANGPT1	1
Cardiovascular System Development and Function	attachment of endocardial cells	1.31E-02		ANGPT1	1
Cardiovascular System Development and Function	development of venous system	1.31E-02		ANGPT1	1
Cardiovascular System Development and Function	morphology of blood vessel tissue	1.31E-02		ANGPT1	1
Cardiovascular System Development and Function	morphology of erythroid cells	1.31E-02		KLF2	1
Cardiovascular System Development and Function	production of capillary vessel	1.31E-02		ANGPT1	1
Cardiovascular System Development and Function	sprouting of neovessel	1.31E-02		ANGPT1	1
Cardiovascular System Development and Function	survival of lymphatic endothelial cells	1.31E-02		FGF1	1
Cardiovascular System Development and Function	transmigration of vascular endothelial cells	1.31E-02		ID1	1
Cardiovascular System Development and Function	abnormal morphology of red blood cells	1.32E-02		PRKG1,STEAP3,TFRC	3
Cardiovascular System Development and Function	permeability of blood vessel	1.35E-02		ANGPT1,PIK3R1	2
Cell Cycle	S phase	4.04E-03	-0.859	ANGPT1,FGF1,FOS,HBEGF,ID1,SOX9,TF	7
Cell Cycle	S phase of vascular endothelial cells	6.57E-03		ANGPT1	1
Cell Cycle	arrest in G0/G1 phase transition of embryonic stem cells	6.57E-03		PIK3R1	1
Cell Cycle	arrest in G0/G1 phase transition of hematopoietic progenitor cells	6.57E-03		FOS	1
Cell Cycle	autointegration of DNA	6.57E-03		BANF1	1
Cell Cycle	entry into cell cycle progression of carcinoma cell lines	6.57E-03		DUSP1	1
Cell Cycle	entry into cell cycle progression of lung cancer cell lines	6.57E-03		DUSP1	1
Cell Cycle	mitosis of Th1 cells	6.57E-03		FOS	1
Cell Cycle	arrest in interphase of lymphoma cell lines	7.52E-03		SOX9,TFRC	2
Cell Cycle	G0/G1 phase transition	1.27E-02		FOS,PIK3R1,SOX9	3
Cell Cycle	arrest in sub-G1 phase of lymphoma cell lines	1.31E-02		SOX9	1
Cell Cycle	cytokinesis of cardiomyocytes	1.31E-02		FGF1	1
Cell Cycle	mitogenesis of bladder cancer cell lines	1.31E-02		FGF1	1
Cell Death and Survival	cell death of retinal cells	1.55E-06	0.577	CDHR1,FGF1,FOS,FOSL1,HSPB1,SLC4A7	6
Cell Death and Survival	self-renewal of embryonic stem cells	7.51E-05		ID1,PIK3R1,TBX3	3
Cell Death and Survival	apoptosis of retinal cells	1.62E-04		FOS,FOSL1,HSPB1,SLC4A7	4
Cell Death and Survival	apoptosis	6.38E-04	-0.550	ALB,ALDOA,ANGPT1,AQP7,ASNS,ATF3,BDKRB2,CD2AP,CNTFR,CXCL2,DUSP1,FGF1,FOS,FOSL1,GPX2,HBEGF,HSPB1,ID1,ITPR2,KLF2,MST4,PIK3R1,PON2,PPP1R1B,PRKG1,RND3,SCD,SLC4A7,SLPI,SORBS2,SOX9,STEAP3,TBX3,TF,TFRC	35
Cell Death and Survival	cell death of photoreceptors	7.18E-04		CDHR1,FOS,FOSL1	3
Cell Death and Survival	apoptosis of superior cervical ganglion neurons	8.79E-04		ATF3,HSPB1	2
Cell Death and Survival	necrosis	1.15E-03	-0.616	ALB,ALDOA,ANGPT1,AQP7,ASNS,ATF3,ATP2A2,CD2AP,CNTFR,CXCL2,DUSP1,FGF1,FOS,FOSL1,GPX2,HBEGF,HSPB1,ID1,ITPR2,KLF2,MST4,PIK3R1,PON2,PPP1R1B,PRKG1,RND3,SCD,SLPI,SOX9,STEAP3,TF,TFRC,TRIP10	33
Cell Death and Survival	apoptosis of tumor cell lines	1.20E-03	-0.868	ALB,ASNS,ATF3,DUSP1,FOS,GPX2,HBEGF,HSPB1,ID1,ITPR2,KLF2,MST4,PPP1R1B,PRKG1,SCD,SLPI,SOX9,TF,TFRC	19
Cell Death and Survival	cell death of tumor cell lines	2.15E-03	-1.222	ALB,ASNS,ATF3,ATP2A2,DUSP1,FOS,GPX2,HBEGF,HSPB1,ID1,ITPR2,KLF2,MST4,PIK3R1,PPP1R1B,PRKG1,SCD,SLPI,SOX9,TF,TFRC	21
Cell Death and Survival	apoptosis of ovarian cancer cell lines	2.47E-03	-1.109	DUSP1,KLF2,SLPI,TF	4
Cell Death and Survival	apoptosis of glomerular cells	2.81E-03		ATF3,CD2AP,DUSP1	3
Cell Death and Survival	cell death of epithelial cell lines	3.83E-03	-1.159	ATF3,FGF1,FOS,HSPB1,MST4,PIK3R1,TFRC	7
Cell Death and Survival	cell death of kidney cells	3.97E-03	-0.397	ATF3,CD2AP,DUSP1,FGF1,FOS,HSPB1,MST4,TFRC	8
Cell Death and Survival	cell death of epithelial cells	4.04E-03	-1.678	ATF3,FGF1,FOS,HSPB1,ID1,MST4,PIK3R1,RND3,TFRC	9
Cell Death and Survival	apoptosis of epithelial cell lines	4.54E-03	-0.784	ATF3,FGF1,FOS,MST4,PIK3R1,TFRC	6
Cell Death and Survival	cell death	5.52E-03	-0.356	ALB,ALDOA,ANGPT1,AQP7,ASNS,ATF3,ATP2A2,BDKRB2,CD2AP,CDHR1,CNTFR,CXCL2,DUSP1,FGF1,FOS,FOSL1,GPX2,HBEGF,HSPB1,ID1,ITPR2,KLF2,MST4,PIK3R1,PON2,PPP1R1B,PRKG1,RND3,SCD,SLC4A7,SLPI,SORBS2,SOX9,STEAP3,TBX3,TF,TFRC,TRIP10	38
Cell Death and Survival	apoptosis of lymphoma cell lines	5.94E-03	0.728	ALB,DUSP1,HSPB1,ITPR2,SOX9	5
Cell Death and Survival	apoptosis of photoreceptors	6.11E-03		FOS,FOSL1	2
Cell Death and Survival	necrosis of vascular endothelial cells	6.57E-03		FGF1	1
Cell Death and Survival	apoptosis of mesangial cells	6.80E-03		ATF3,DUSP1	2
Cell Death and Survival	cell death of muscle cells	9.85E-03	0.277	ALDOA,ANGPT1,FOSL1,HBEGF,HSPB1,ID1,PIK3R1	7
Cell Death and Survival	cell death of beta islet cells	1.01E-02		AQP7,ATF3,PIK3R1	3
Cell Death and Survival	anoikis of ovarian cancer cell lines	1.31E-02		SLPI	1
Cell Death and Survival	apoptosis of retinal rods	1.31E-02		FOS	1
Cell Death and Survival	colony survival of ovarian cancer cell lines	1.31E-02		SLPI	1
Cell Death and Survival	repopulation of fibroblasts	1.31E-02		HBEGF	1
Cell Death and Survival	survival of lymphatic endothelial cells	1.31E-02		FGF1	1
Cell Death and Survival	cell viability of ovarian cancer cell lines	1.45E-02		PIK3R1,SLPI	2
Cell Morphology	size of adipocytes	2.56E-06	0.000	AQP7,DUSP1,FGF1,HIF1AN,PIK3R1,PLIN1,PNMT	7
Cell Morphology	permeabilization of vesicles	7.51E-05		AQP7,FGF1,HBEGF	3
Cell Morphology	size of cells	4.22E-04	0.289	AQP7,DUSP1,FGF1,HIF1AN,KLF2,PIK3R1,PLIN1,PLN,PNMT,PON2	10
Cell Morphology	elongation of cardiomyocytes	6.30E-04		ATP2A2,PLN	2
Cell Morphology	elongation of cells	6.46E-04	-0.000	ATP2A2,FGF1,PLN,SOX9	4
Cell Morphology	abnormal morphology of motor neurons	1.08E-03		CNTFR,CTSF,INTU	3
Cell Morphology	permeabilization of liposome	1.49E-03		FGF1,HBEGF	2
Cell Morphology	morphology of red blood cells	2.17E-03		KLF2,PRKG1,STEAP3,TFRC	4
Cell Morphology	morphology of cells	3.52E-03		AQP4,ARID5B,ATF3,BDKRB2,CD2AP,CNTFR,CTSF,FOS,FOSL1,HBEGF,ID1,INTU,ITGB6,ITPR2,KLF2,PIK3R1,PRKG1,SLC4A7,SOX9,STEAP3,TFRC	21
Cell Morphology	polarization of microtubule organizing centers	3.70E-03		CD2AP,TRIP10	2
Cell Morphology	abnormal morphology of cells	4.35E-03		ARID5B,ATF3,BDKRB2,CD2AP,CNTFR,CTSF,HBEGF,INTU,ITPR2,KLF2,PIK3R1,PRKG1,SLC4A7,SOX9,STEAP3,TFRC	16
Cell Morphology	bifurcation of sensory axons	6.57E-03		PRKG1	1
Cell Morphology	conversion of tenocyte	6.57E-03		SOX9	1
Cell Morphology	depolarization of epithelial cells	6.57E-03		FOS	1
Cell Morphology	elongation of chondrocyte cell lines	6.57E-03		SOX9	1
Cell Morphology	morphology of mesothelioma cells	6.57E-03		FOSL1	1
Cell Morphology	shrinkage of astrocytes	6.57E-03		AQP4	1
Cell Morphology	size of peritoneal macrophages	6.57E-03		PON2	1
Cell Morphology	transepithelial electrical resistance of breast cancer cell lines	6.57E-03		ID1	1
Cell Morphology	morphology of tumor cell lines	9.08E-03		FOS,FOSL1,HBEGF,PRKG1,SOX9	5
Cell Morphology	size of white adipocytes	1.25E-02		HIF1AN,PLIN1	2
Cell Morphology	abnormal morphology of type I fibrocytes	1.31E-02		SLC4A7	1
Cell Morphology	collapse of actin cytoskeleton	1.31E-02		SORBS2	1
Cell Morphology	conversion of mesenchymal cells	1.31E-02		FOS	1
Cell Morphology	depolarization of oocytes	1.31E-02		CHRNA9	1
Cell Morphology	elongation of epithelial cells	1.31E-02		FGF1	1
Cell Morphology	elongation of lamellipodia	1.31E-02		PIK3R1	1
Cell Morphology	morphogenesis of exocrine cells	1.31E-02		FGF1	1
Cell Morphology	morphology of bladder cancer cell lines	1.31E-02		FOSL1	1
Cell Morphology	morphology of erythroid cells	1.31E-02		KLF2	1
Cell Morphology	morphology of pancreatic cancer cell lines	1.31E-02		HBEGF	1
Cell Morphology	osmotic water permeability of oocytes	1.31E-02		AQP4	1
Cell Morphology	polarization of bone marrow-derived macrophages	1.31E-02		PIK3R1	1
Cell Morphology	sprouting of neovessel	1.31E-02		ANGPT1	1
Cell Morphology	abnormal morphology of red blood cells	1.32E-02		PRKG1,STEAP3,TFRC	3
Cell Signaling	synthesis of nitric oxide	6.33E-04	-0.069	ALB,ANGPT1,BDKRB2,DUSP1,FOSL1,HBEGF,PIK3R1,STC2	8
Cell Signaling	loading of Ca2+	2.70E-03		ATP2A2,PLN	2
Cell Signaling	insulin-like growth factor receptor signaling pathway	3.70E-03		CRIM1,PIK3R1	2
Cell Signaling	ER-nuclear signaling pathway	6.57E-03		ATP2A2	1
Cell Signaling	liberation of Ca2+	6.57E-03		ATP2A2	1
Cell Signaling	quantity of Ca2+	1.34E-02	-1.875	ATP2A2,BDKRB2,FGF1,FOS,ITPR2,PIK3R1,PLN,PRKG1	8
Cell-To-Cell Signaling and Interaction	activation of vascular endothelial cells	2.35E-05	0.000	ALB,ANGPT1,HBEGF,ID1	4
Cell-To-Cell Signaling and Interaction	activation of cells	3.58E-04	-0.841	ALB,ANGPT1,AQP4,ATF3,CXCL2,DUSP1,FGF1,FOS,HBEGF,ID1,ITGB6,KLF2,PLEK,PRKG1,PTPN3,SLPI,TF,TRIP10	18
Cell-To-Cell Signaling and Interaction	activation of M1 macrophages	6.57E-03		ATF3	1
Cell-To-Cell Signaling and Interaction	activation of ear cells	6.57E-03		PRKG1	1
Cell-To-Cell Signaling and Interaction	adhesion of chondrocyte cell lines	6.57E-03		SOX9	1
Cell-To-Cell Signaling and Interaction	antibody-dependent cell-mediated cytotoxicity of ovarian cancer cell lines	6.57E-03		HBEGF	1
Cell-To-Cell Signaling and Interaction	excitation of spiny neurons	6.57E-03		PPP1R1B	1
Cell-To-Cell Signaling and Interaction	priming of adipose cell lines	6.57E-03		FGF1	1
Cell-To-Cell Signaling and Interaction	rebound potentiation of synapse	6.57E-03		PPP1R1B	1
Cell-To-Cell Signaling and Interaction	activation of epithelial cells	9.07E-03		CXCL2,HBEGF	2
Cell-To-Cell Signaling and Interaction	activation of lymphatic endothelial cells	1.31E-02		ANGPT1	1
Cell-To-Cell Signaling and Interaction	activation of tubular cells	1.31E-02		TF	1
Cell-To-Cell Signaling and Interaction	adhesion of mesothelial cells	1.31E-02		HBEGF	1
Cell-To-Cell Signaling and Interaction	adhesion of peritoneal exudate cells	1.31E-02		PIK3R1	1
Cell-To-Cell Signaling and Interaction	attachment of endocardial cells	1.31E-02		ANGPT1	1
Cell-To-Cell Signaling and Interaction	conversion of norepinephrine	1.31E-02		PNMT	1
Cell-To-Cell Signaling and Interaction	detachment of corneocytes	1.31E-02		SLPI	1
Cell-To-Cell Signaling and Interaction	dynamics of focal adhesions	1.31E-02		RND3	1
Cell-To-Cell Signaling and Interaction	priming of adipoblasts	1.31E-02		FGF1	1
Cellular Assembly and Organization	quantity of lipid droplets	6.46E-04	-1.067	ARID5B,KCNC1,PLIN1,PPP1R3C	4
Cellular Assembly and Organization	polarization of microtubule organizing centers	3.70E-03		CD2AP,TRIP10	2
Cellular Assembly and Organization	bifurcation of sensory axons	6.57E-03		PRKG1	1
Cellular Assembly and Organization	organization of photoreceptor outer segments	6.57E-03		CDHR1	1
Cellular Assembly and Organization	quantity of intramyocellular lipid store	6.57E-03		PPP1R3C	1
Cellular Assembly and Organization	targeting of liposome	6.57E-03		ALB	1
Cellular Assembly and Organization	co-localization of microtubules	1.31E-02		TRIP10	1
Cellular Assembly and Organization	elongation of lamellipodia	1.31E-02		PIK3R1	1
Cellular Assembly and Organization	accumulation of lipid droplets	1.35E-02		PLIN1,PLIN5	2
Cellular Compromise	breakage of Plasma Membrane	6.30E-04		FGF1,HBEGF	2
Cellular Compromise	endoplasmic reticulum stress response of liver cells	6.57E-03		ATP2A2	1
Cellular Compromise	shrinkage of astrocytes	6.57E-03		AQP4	1
Cellular Compromise	degranulation of mast cells	7.39E-03		ALB,ATF3,DUSP1,FOS	4
Cellular Compromise	collapse of actin cytoskeleton	1.31E-02		SORBS2	1
Cellular Compromise	fragmentation of photoreceptor outer segments	1.31E-02		CDHR1	1
Cellular Compromise	loss of filopodia	1.31E-02		DUSP1	1
Cellular Compromise	loss of lamellipodia	1.31E-02		DUSP1	1
Cellular Compromise	retraction of cervical cancer cell lines	1.31E-02		PRKG1	1
Cellular Compromise	retraction of cells	1.35E-02		AQP4,PRKG1	2
Cellular Development	self-renewal of embryonic stem cells	7.51E-05		ID1,PIK3R1,TBX3	3
Cellular Development	differentiation of muscle precursor cells	5.84E-04	0.625	ALB,HIF1AN,PIK3R1,SOX9,TBX3	5
Cellular Development	proliferation of ovarian cancer cell lines	6.65E-04	1.231	ATF3,FOSL1,HBEGF,KLF2,SLPI	5
Cellular Development	differentiation of osteoclasts	1.07E-03		FOS,FOSL1,ID1,PIK3R1,TF,TFRC	6
Cellular Development	proliferation of fibroblast cell lines	1.15E-03	-1.524	ARID5B,FGF1,FOS,GLCE,HBEGF,ID1,KLF2,PIK3R1,SOX9,TFRC	10
Cellular Development	differentiation of connective tissue cells	1.56E-03	-0.428	ARID5B,ATF3,FGF1,FOS,FOSL1,ID1,PIK3R1,SCD,SOX9,TF,TFRC	11
Cellular Development	maturation of mast cells	2.26E-03		ATF3,PIK3R1	2
Cellular Development	proliferation of myeloma cell lines	2.45E-03		FGF1,HBEGF,PIK3R1	3
Cellular Development	proliferation of kidney cell lines	3.76E-03		FGF1,FOS,MMP25,MST4,PRKG1	5
Cellular Development	differentiation of cells	3.88E-03	0.933	ALB,ANGPT1,ARID5B,ATF3,BDKRB2,CNTFR,DUSP1,EXTL1,FGF1,FOS,FOSL1,HBEGF,HIF1AN,ID1,IRX3,MAFF,MST4,OCA2,PIK3R1,PPP1R1B,RND3,SCD,SOX9,TBX3,TF,TFRC	26
Cellular Development	differentiation of myoblasts	4.41E-03	0.000	HIF1AN,PIK3R1,SOX9,TBX3	4
Cellular Development	proliferation of tumor cell lines	5.30E-03	0.049	ATF3,BDKRB2,DUSP1,FGF1,FOS,FOSL1,HBEGF,ID1,KLF2,LRRN1,MST4,PIK3R1,PIK3R3,PPP1R1B,PRKG1,SLPI,SOX9,STEAP3,TF,TFRC	20
Cellular Development	proliferation of phagocytes	5.96E-03		ALB,CXCL2,DUSP1,PIK3R1	4
Cellular Development	proliferation of tumor cells	6.53E-03	0.206	ATF3,ATP2A2,DUSP1,FGF1,FOS,FOSL1,HBEGF,ID1,SLPI	9
Cellular Development	bifurcation of sensory axons	6.57E-03		PRKG1	1
Cellular Development	development of pacemaker cells	6.57E-03		TBX3	1
Cellular Development	development of plaque cells	6.57E-03		PRKG1	1
Cellular Development	epithelial-mesenchymal transition of bladder cancer cell lines	6.57E-03		FGF1	1
Cellular Development	expansion of gamma-delta natural killer T lymphocytes	6.57E-03		KLF2	1
Cellular Development	transdifferentiation of sebaceous gland tumor	6.57E-03		FOS	1
Cellular Development	transdifferentiation of squamous cell tumor	6.57E-03		FOS	1
Cellular Development	development of chondrocytes	7.52E-03		COL11A1,SOX9	2
Cellular Development	differentiation of adipocytes	9.47E-03		ARID5B,ATF3,FGF1,PIK3R1,SCD	5
Cellular Development	clonal expansion of pre-B lymphocytes	1.31E-02		KLF2	1
Cellular Development	conversion of mesenchymal cells	1.31E-02		FOS	1
Cellular Development	development of smooth muscle cells	1.31E-02		KLF2	1
Cellular Development	differentiation of reticulocytes	1.31E-02		TFRC	1
Cellular Development	morphogenesis of exocrine cells	1.31E-02		FGF1	1
Cellular Development	sex determination of male germ cells	1.31E-02		SOX9	1
Cellular Development	sprouting of neovessel	1.31E-02		ANGPT1	1
Cellular Development	proliferation of epithelial cell lines	1.35E-02	-0.152	CXCL2,FGF1,FOSL1,MST4,TFRC	5
Cellular Development	differentiation of epithelial cells	1.40E-02	1.992	FGF1,ID1,MAFF,OCA2,SOX9,TBX3	6
Cellular Function and Maintenance	self-renewal of embryonic stem cells	7.51E-05		ID1,PIK3R1,TBX3	3
Cellular Function and Maintenance	bifurcation of sensory axons	6.57E-03		PRKG1	1
Cellular Function and Maintenance	depolarization of epithelial cells	6.57E-03		FOS	1
Cellular Function and Maintenance	endoplasmic reticulum stress response of liver cells	6.57E-03		ATP2A2	1
Cellular Function and Maintenance	function of Th17 cells	6.57E-03		DUSP1	1
Cellular Function and Maintenance	cellular homeostasis	9.45E-03	-0.616	ALB,ALDOA,ANGPT1,AQP4,ATP2A2,FGF1,HSPB1,ID1,KLF2,PIK3R1,PLIN1,PLN,PPP1R1B,PPP1R3C,PRKG1,SCD,TF,TFRC,XIRP1	19
Cellular Function and Maintenance	homeostasis of iron ion	1.16E-02		TF,TFRC	2
Cellular Function and Maintenance	co-localization of microtubules	1.31E-02		TRIP10	1
Cellular Function and Maintenance	colony survival of ovarian cancer cell lines	1.31E-02		SLPI	1
Cellular Function and Maintenance	depolarization of oocytes	1.31E-02		CHRNA9	1
Cellular Growth and Proliferation	self-renewal of embryonic stem cells	7.51E-05		ID1,PIK3R1,TBX3	3
Cellular Growth and Proliferation	proliferation of cells	1.75E-04	0.203	ALB,ANGPT1,AQP4,AQP7,ARID5B,ATF3,ATP2A2,BDKRB2,CD2AP,CNTFR,CTSF,CXCL2,DUSP1,EXTL1,FABP3,FGF1,FOS,FOSL1,GLCE,HBEGF,HIF1AN,ID1,IRX3,ITGB6,KLF2,LRRN1,MAFF,MMP25,MST4,OCA2,PIK3R1,PIK3R3,PPP1R1B,PRKG1,PTPN3,SDR16C5,SLPI,SOX9,STC2,STEAP3,TBX3,TF,TFRC,VASH2,XIRP1	45
Cellular Growth and Proliferation	proliferation of ovarian cancer cell lines	6.65E-04	1.231	ATF3,FOSL1,HBEGF,KLF2,SLPI	5
Cellular Growth and Proliferation	proliferation of fibroblast cell lines	1.15E-03	-1.524	ARID5B,FGF1,FOS,GLCE,HBEGF,ID1,KLF2,PIK3R1,SOX9,TFRC	10
Cellular Growth and Proliferation	proliferation of myeloma cell lines	2.45E-03		FGF1,HBEGF,PIK3R1	3
Cellular Growth and Proliferation	growth of Pseudomonas aeruginosa	2.70E-03		FGF1,HBEGF	2
Cellular Growth and Proliferation	proliferation of kidney cell lines	3.76E-03		FGF1,FOS,MMP25,MST4,PRKG1	5
Cellular Growth and Proliferation	proliferation of tumor cell lines	5.30E-03	0.049	ATF3,BDKRB2,DUSP1,FGF1,FOS,FOSL1,HBEGF,ID1,KLF2,LRRN1,MST4,PIK3R1,PIK3R3,PPP1R1B,PRKG1,SLPI,SOX9,STEAP3,TF,TFRC	20
Cellular Growth and Proliferation	proliferation of phagocytes	5.96E-03		ALB,CXCL2,DUSP1,PIK3R1	4
Cellular Growth and Proliferation	proliferation of tumor cells	6.53E-03	0.206	ATF3,ATP2A2,DUSP1,FGF1,FOS,FOSL1,HBEGF,ID1,SLPI	9
Cellular Growth and Proliferation	arrest in growth of chondrocyte cell lines	6.57E-03		FGF1	1
Cellular Growth and Proliferation	excitation of spiny neurons	6.57E-03		PPP1R1B	1
Cellular Growth and Proliferation	expansion of gamma-delta natural killer T lymphocytes	6.57E-03		KLF2	1
Cellular Growth and Proliferation	colony formation of cervical cancer cell lines	8.28E-03		FOS,MST4	2
Cellular Growth and Proliferation	colony formation of tumor cell lines	8.63E-03	-0.391	ATF3,FOS,LOXL4,MST4,PRKG1,SLPI	6
Cellular Growth and Proliferation	clonal expansion of pre-B lymphocytes	1.31E-02		KLF2	1
Cellular Growth and Proliferation	cytostasis of chondrocytes	1.31E-02		FGF1	1
Cellular Growth and Proliferation	doubling time of fibroblast cell lines	1.31E-02		PIK3R1	1
Cellular Growth and Proliferation	growth of Bacillus anthracis	1.31E-02		TF	1
Cellular Growth and Proliferation	proliferation of epithelial cell lines	1.35E-02	-0.152	CXCL2,FGF1,FOSL1,MST4,TFRC	5
Cellular Movement	cell movement of connective tissue cells	5.38E-04	-0.068	ANGPT1,ARID5B,ENAH,FGF1,FOS,FOSL1,HBEGF	7
Cellular Movement	cell movement of fibroblasts	1.10E-03		ANGPT1,ARID5B,ENAH,FGF1,FOS,HBEGF	6
Cellular Movement	migration of eosinophils	1.68E-03		ALB,CXCL2,PIK3R1	3
Cellular Movement	cell movement of fibroblast cell lines	3.10E-03		FOS,FOSL1,HBEGF,KLF2,PIK3R1	5
Cellular Movement	cell movement of breast cancer cell lines	4.01E-03	-1.158	FGF1,FOS,FOSL1,ID1,PIK3R1,TRIP10	6
Cellular Movement	migration of connective tissue cells	4.30E-03	0.000	ANGPT1,ARID5B,FGF1,FOSL1,HBEGF	5
Cellular Movement	dispersion of bladder cancer cell lines	6.57E-03		FGF1	1
Cellular Movement	guidance of sensory axons	6.57E-03		PRKG1	1
Cellular Movement	migration of endometrial stromal cells	6.57E-03		FOSL1	1
Cellular Movement	mobilization of blood cells	8.59E-03		ANGPT1,CXCL2,FOS	3
Cellular Movement	migration of fibroblasts	9.80E-03		ANGPT1,ARID5B,FGF1,HBEGF	4
Cellular Movement	cell movement of bladder cancer cell lines	9.89E-03		FGF1,FOSL1	2
Cellular Movement	invasion of lung cancer cell lines	1.01E-02		FOSL1,ID1,ITGB6	3
Cellular Movement	migration of vascular endothelial cells	1.15E-02	0.000	ANGPT1,ID1,KLF2,PRKG1	4
Cellular Movement	arrest in cell rolling of neutrophils	1.31E-02		CXCL2	1
Cellular Movement	cytokinesis of cardiomyocytes	1.31E-02		FGF1	1
Cellular Movement	migration of mesothelial cells	1.31E-02		HBEGF	1
Cellular Movement	transmigration of vascular endothelial cells	1.31E-02		ID1	1
Connective Tissue Development and Function	size of adipocytes	2.56E-06	0.000	AQP7,DUSP1,FGF1,HIF1AN,PIK3R1,PLIN1,PNMT	7
Connective Tissue Development and Function	differentiation of osteoclasts	1.07E-03		FOS,FOSL1,ID1,PIK3R1,TF,TFRC	6
Connective Tissue Development and Function	cell movement of fibroblasts	1.10E-03		ANGPT1,ARID5B,ENAH,FGF1,FOS,HBEGF	6
Connective Tissue Development and Function	proliferation of fibroblast cell lines	1.15E-03	-1.524	ARID5B,FGF1,FOS,GLCE,HBEGF,ID1,KLF2,PIK3R1,SOX9,TFRC	10
Connective Tissue Development and Function	mass of adipose tissue	1.17E-03	-0.206	AQP7,ATF3,DUSP1,HIF1AN,PLIN1,SCD	6
Connective Tissue Development and Function	mass of epididymal fat	2.28E-03		DUSP1,HIF1AN,PLIN1	3
Connective Tissue Development and Function	cell movement of fibroblast cell lines	3.10E-03		FOS,FOSL1,HBEGF,KLF2,PIK3R1	5
Connective Tissue Development and Function	mass of fat pad	4.56E-03	-0.900	AQP7,DUSP1,PLIN1,SCD	4
Connective Tissue Development and Function	condensation of cartilage tissue	7.52E-03		COL11A1,SOX9	2
Connective Tissue Development and Function	development of chondrocytes	7.52E-03		COL11A1,SOX9	2
Connective Tissue Development and Function	differentiation of adipocytes	9.47E-03		ARID5B,ATF3,FGF1,PIK3R1,SCD	5
Connective Tissue Development and Function	migration of fibroblasts	9.80E-03		ANGPT1,ARID5B,FGF1,HBEGF	4
Connective Tissue Development and Function	mass of white adipose tissue	1.07E-02		PLIN1,SCD	2
Connective Tissue Development and Function	quantity of adipose tissue	1.11E-02	-0.786	ACADVL,ARID5B,DUSP1,PLIN1,PNMT,SCD	6
Connective Tissue Development and Function	function of adipose tissue	1.16E-02		ACADVL,AQP7	2
Connective Tissue Development and Function	size of white adipocytes	1.25E-02		HIF1AN,PLIN1	2
Connective Tissue Development and Function	abnormal morphology of type I fibrocytes	1.31E-02		SLC4A7	1
Connective Tissue Development and Function	cytostasis of chondrocytes	1.31E-02		FGF1	1
Connective Tissue Development and Function	doubling time of fibroblast cell lines	1.31E-02		PIK3R1	1
Connective Tissue Development and Function	dry ashed weight of femur	1.31E-02		FOS	1
Connective Tissue Development and Function	morphogenesis of endochondral bone	1.31E-02		SOX9	1
Connective Tissue Development and Function	priming of adipoblasts	1.31E-02		FGF1	1
Connective Tissue Disorders	Marshall syndrome	6.57E-03		COL11A1	1
Connective Tissue Disorders	familial partial lipodystrophy type 4	6.57E-03		PLIN1	1
Connective Tissue Disorders	hypoplasia of scapula	6.57E-03		SOX9	1
Connective Tissue Disorders	malformation of skeleton	6.57E-03		GLCE	1
Connective Tissue Disorders	adiposity	1.06E-02	-1.067	ARID5B,PIK3R1,PLIN1,SCD	4
Connective Tissue Disorders	fibrochondrogenesis	1.31E-02		COL11A1	1
Connective Tissue Disorders	hereditary arthro-ophthalmopathy	1.31E-02		COL11A1	1
Dermatological Diseases and Conditions	papilloma	1.40E-03		ACTN3,ALB,ATP2A2,SCD,SLPI	5
Dermatological Diseases and Conditions	psoriasis	1.97E-03		ATP2A2,CDHR1,DUSP1,FOS,FOSL1,GOT1,ID1,KCNC1,PON2,PPP1R3C,SLPI,TF	12
Dermatological Diseases and Conditions	acrokeratosis verruciformis of hopf	6.57E-03		ATP2A2	1
Dermatological Diseases and Conditions	hyperkeratosis of nail	6.57E-03		ATP2A2	1
Dermatological Diseases and Conditions	hypoplasia of sebaceous glands	6.57E-03		SCD	1
Dermatological Diseases and Conditions	keratosis follicularis	6.57E-03		ATP2A2	1
Dermatological Diseases and Conditions	metastasis of epithelial cell lines	6.57E-03		CXCL2	1
Dermatological Diseases and Conditions	metastasis of skin cell lines	6.57E-03		CXCL2	1
Dermatological Diseases and Conditions	transdifferentiation of sebaceous gland tumor	6.57E-03		FOS	1
Dermatological Diseases and Conditions	formation of skin squamous cell carcinoma	1.31E-02		GPX2	1
Dermatological Diseases and Conditions	hereditary leiomyomatosis and renal cell cancer	1.31E-02		FH	1
Developmental Disorder	hypertrophy of heart	2.55E-04		ANGPT1,ATP2A2,DUSP1,FABP3,HBEGF,PIK3R1,PLN	7
Developmental Disorder	Hypertrophy	3.52E-04	1.554	ANGPT1,ATF3,ATP2A2,DUSP1,FABP3,HBEGF,PIK3R1,PLIN1,PLN,PRKG1,SOX9	11
Developmental Disorder	atresia of ovarian follicle	1.17E-03		ALB,TF	2
Developmental Disorder	hypoplasia of exocrine gland	4.25E-03		SCD,TBX3	2
Developmental Disorder	46,XX sex reversal type 2	6.57E-03		SOX9	1
Developmental Disorder	Marshall syndrome	6.57E-03		COL11A1	1
Developmental Disorder	VLCAD deficiency	6.57E-03		ACADVL	1
Developmental Disorder	congenital atransferrinemia	6.57E-03		TF	1
Developmental Disorder	fumarase deficiency	6.57E-03		FH	1
Developmental Disorder	hnsha due to aldolase a deficiency	6.57E-03		ALDOA	1
Developmental Disorder	hypoplasia of scapula	6.57E-03		SOX9	1
Developmental Disorder	hypoplasia of sebaceous glands	6.57E-03		SCD	1
Developmental Disorder	malformation of skeleton	6.57E-03		GLCE	1
Developmental Disorder	polydactyly of foot	6.57E-03		SOX9	1
Developmental Disorder	polydactyly of hand	6.57E-03		SOX9	1
Developmental Disorder	polydactyly of limb bud	6.57E-03		SOX9	1
Developmental Disorder	type 2 maple syrup urine disease	6.57E-03		DBT	1
Developmental Disorder	ulnar-mammary syndrome	6.57E-03		TBX3	1
Developmental Disorder	polydactyly	7.52E-03		GLCE,INTU,SOX9	3
Developmental Disorder	hypertrophy of cardiomyocytes	8.07E-03	1.192	ATF3,DUSP1,HBEGF,PRKG1	4
Developmental Disorder	hypertrophy of cells	1.13E-02	1.131	ATF3,DUSP1,HBEGF,PLIN1,PRKG1,SOX9	6
Developmental Disorder	campomelic dysplasia	1.31E-02		SOX9	1
Developmental Disorder	dedifferentiation of kidney cell lines	1.31E-02		HBEGF	1
Developmental Disorder	fibrochondrogenesis	1.31E-02		COL11A1	1
Developmental Disorder	hereditary arthro-ophthalmopathy	1.31E-02		COL11A1	1
Digestive System Development and Function	development of endocrine region of pancreas	1.30E-03		ATF3,FGF1,SOX9	3
Digestive System Development and Function	contraction of ileum	1.31E-02		PRKG1	1
Digestive System Development and Function	function of intestine	1.31E-02		PRKG1	1
DNA Replication, Recombination, and Repair	synthesis of DNA	4.21E-03	0.613	ATF3,DUSP1,FGF1,FOS,HBEGF,ID1,KLF2,PIK3R1,PIK3R3	9
DNA Replication, Recombination, and Repair	autointegration of DNA	6.57E-03		BANF1	1
Drug Metabolism	synthesis of heparin	1.28E-04		ANGPT1,GLCE	2
Drug Metabolism	accumulation of epinephrine	6.57E-03		PNMT	1
Drug Metabolism	activation of fluoxetine	6.57E-03		PPP1R1B	1
Drug Metabolism	binding of ketoprofen	6.57E-03		ALB	1
Drug Metabolism	quantity of midazolam	6.57E-03		ALB	1
Drug Metabolism	conversion of norepinephrine	1.31E-02		PNMT	1
Embryonic Development	self-renewal of embryonic stem cells	7.51E-05		ID1,PIK3R1,TBX3	3
Embryonic Development	angiogenesis of ear	8.79E-04		AP1S2,KLF2	2
Embryonic Development	differentiation of osteoclasts	1.07E-03		FOS,FOSL1,ID1,PIK3R1,TF,TFRC	6
Embryonic Development	development of endocrine region of pancreas	1.30E-03		ATF3,FGF1,SOX9	3
Embryonic Development	morphology of lung	1.85E-03		DUSP1,GLCE,HBEGF,ID1,ITGB6,KLF2	6
Embryonic Development	development of sensory organ	2.12E-03	0.000	AP1S2,CDHR1,CHRNA9,COL11A1,FGF1,FOS,ID1,IRX3,KLF2,SLC4A7,SOX9	11
Embryonic Development	abnormal morphology of lung	4.25E-03		GLCE,ID1,ITGB6,KLF2	4
Embryonic Development	morphogenesis of heart	4.56E-03		COL11A1,INTU,TBX3,XIRP1	4
Embryonic Development	lung development	4.73E-03		DUSP1,FGF1,GLCE,HBEGF,ID1,ITGB6,KLF2	7
Embryonic Development	development of muscle	4.76E-03		ARID5B,DUSP1,FHL3,HBEGF,KLF2,MYL6B,PLN,XIRP1	8
Embryonic Development	arrest in G0/G1 phase transition of embryonic stem cells	6.57E-03		PIK3R1	1
Embryonic Development	bifurcation of sensory axons	6.57E-03		PRKG1	1
Embryonic Development	condensation of prechondrogenic mesenchyme	6.57E-03		SOX9	1
Embryonic Development	degeneration of yolk sac	6.57E-03		TBX3	1
Embryonic Development	delay in implantation of blastocyst	6.57E-03		HBEGF	1
Embryonic Development	development of pacemaker cells	6.57E-03		TBX3	1
Embryonic Development	interaction of mesenchyme	6.57E-03		ANGPT1	1
Embryonic Development	development of ovary	1.24E-02		ALB,ANGPT1,ARID5B,TF	4
Embryonic Development	conversion of mesenchymal cells	1.31E-02		FOS	1
Embryonic Development	death of blastocyst	1.31E-02		HBEGF	1
Embryonic Development	development of smooth muscle cells	1.31E-02		KLF2	1
Embryonic Development	formation of testis	1.31E-02		SOX9	1
Embryonic Development	morphogenesis of endochondral bone	1.31E-02		SOX9	1
Embryonic Development	patterning of tracheal ring	1.31E-02		SOX9	1
Embryonic Development	sex determination of male germ cells	1.31E-02		SOX9	1
Embryonic Development	development of ear	1.43E-02		AP1S2,CHRNA9,COL11A1,KLF2	4
Endocrine System Development and Function	glucose tolerance	1.27E-03	0.610	ACADVL,ATP2A2,HBEGF,PIK3R1,PLIN1,PPP1R3C,SCD	7
Endocrine System Development and Function	development of endocrine region of pancreas	1.30E-03		ATF3,FGF1,SOX9	3
Endocrine System Development and Function	insulin sensitivity	7.39E-03	1.091	FABP3,HIF1AN,PIK3R1,SCD	4
Endocrine System Development and Function	quantity of insulin in blood	9.66E-03	-0.600	HIF1AN,PIK3R1,PLIN1,PPP1R3C,SCD	5
Endocrine System Disorders	hypoglycemia	8.14E-05		ACADVL,AQP7,ATF3,FABP3,ITPR2,PIK3R1	6
Endocrine System Disorders	experimentally-induced diabetes	3.68E-03		DUSP1,HSPB1,ID1,TF	4
Endocrine System Disorders	insulin resistance	5.41E-03		ACOX2,ALB,AQP7,ATP2A2,FGF1,PIK3R1,PON2,PPP1R3C,SCD	9
Energy Production	beta-oxidation of palmitic acid	5.80E-05		PLIN1,PLIN5,SCD	3
Energy Production	beta-oxidation of fatty acid	6.71E-05		ACADVL,ACOX2,PLIN1,PLIN5,SCD	5
Energy Production	oxidation of palmitic acid	1.34E-04	1.214	FABP3,PLIN1,PLIN5,SCD	4
Energy Production	oxidation of lipid	3.59E-04	1.052	ACADVL,ACOX2,FABP3,PLIN1,PLIN5,PON2,SCD	7
Energy Production	oxidation of fatty acid	5.50E-04	1.482	ACADVL,ACOX2,FABP3,PLIN1,PLIN5,SCD	6
Energy Production	secretion of ATP	3.18E-03		FGF1,PRKG1	2
Energy Production	auto-oxidation of homocysteine	6.57E-03		ALB	1
Free Radical Scavenging	synthesis of reactive oxygen species	1.36E-03	-0.550	ALB,DUSP1,FH,HSPB1,IDH1,PIK3R1,PON2,RND3,TF,TFRC	10
Free Radical Scavenging	generation of hydrogen peroxide	1.45E-02		ALB,TF	2
Gastrointestinal Disease	digestive organ tumor	3.16E-04		ACOX2,ALB,ATF3,ATP2A2,BDKRB2,CHRNA9,CNTFR,ENAH,FABP3,FGF1,FOS,GOT1,GPX2,HBEGF,ID1,IDH1,IDI1,MMP25,NAAA,NDUFC2,PIK3R1,PPP1R1B,PPP1R3C,SCD,SOX9,STEAP3,TFRC	27
Gastrointestinal Disease	ascites	5.70E-04		ALB,CD2AP,PIK3R1	3
Gastrointestinal Disease	colorectal cancer	1.88E-03		ACOX2,ALB,ATF3,ATP2A2,CNTFR,ENAH,FGF1,FOS,GPX2,IDH1,IDI1,MMP25,NAAA,NDUFC2,PIK3R1,SOX9,STEAP3,TFRC	18
Gastrointestinal Disease	gastrointestinal tract cancer	3.12E-03		ACOX2,ALB,ATF3,ATP2A2,CHRNA9,CNTFR,ENAH,FGF1,FOS,GPX2,IDH1,IDI1,MMP25,NAAA,NDUFC2,PIK3R1,SOX9,STEAP3,TFRC	19
Gastrointestinal Disease	experimentally-induced diabetes	3.68E-03		DUSP1,HSPB1,ID1,TF	4
Gastrointestinal Disease	colon cancer	1.01E-02		ALB,ATF3,ATP2A2,GPX2,IDH1,IDI1,MMP25,NAAA,PIK3R1,TFRC	10
Gastrointestinal Disease	metastasis of hepatocellular carcinoma	1.31E-02		PIK3R1	1
Gene Expression	binding of DNA	3.00E-03	-0.560	ALB,ATF3,FGF1,FOS,FOSL1,HBEGF,ID1,SCD,SLPI,SOX9,TF	11
Gene Expression	binding of ATF binding site	6.57E-03		FOS	1
Gene Expression	binding of protein binding site	6.79E-03	-1.465	ALB,FGF1,FOS,HBEGF,ID1,SLPI,SOX9	7
Gene Expression	binding of C/EBP binding site	9.07E-03		ALB,SOX9	2
Hair and Skin Development and Function	transepithelial electrical resistance of breast cancer cell lines	6.57E-03		ID1	1
Hair and Skin Development and Function	synthesis of melanin	6.80E-03		OCA2,SOX9	2
Hair and Skin Development and Function	proliferation of epithelial cell lines	1.35E-02	-0.152	CXCL2,FGF1,FOSL1,MST4,TFRC	5
Hematological Disease	hypoglycemia	8.14E-05		ACADVL,AQP7,ATF3,FABP3,ITPR2,PIK3R1	6
Hematological Disease	hypoalbuminemia	3.70E-03		ALB,CD2AP	2
Hematological Disease	congenital atransferrinemia	6.57E-03		TF	1
Hematological Disease	hnsha due to aldolase a deficiency	6.57E-03		ALDOA	1
Hematological Disease	eosinophilia of airway	7.52E-03		ITGB6,SLPI	2
Hematological Disease	eosinophilia	8.07E-03		ALB,ALDOA,ITGB6,SLPI	4
Hematological Disease	allergic pulmonary eosinophilia	1.25E-02		ALB,ALDOA	2
Hematological System Development and Function	migration of eosinophils	1.68E-03		ALB,CXCL2,PIK3R1	3
Hematological System Development and Function	morphology of red blood cells	2.17E-03		KLF2,PRKG1,STEAP3,TFRC	4
Hematological System Development and Function	maturation of mast cells	2.26E-03		ATF3,PIK3R1	2
Hematological System Development and Function	quantity of red blood cells	5.23E-03	-0.025	ID1,KLF2,PIK3R1,PRKG1,STEAP3,TFRC	6
Hematological System Development and Function	proliferation of phagocytes	5.96E-03		ALB,CXCL2,DUSP1,PIK3R1	4
Hematological System Development and Function	activation of M1 macrophages	6.57E-03		ATF3	1
Hematological System Development and Function	expansion of gamma-delta natural killer T lymphocytes	6.57E-03		KLF2	1
Hematological System Development and Function	function of Th17 cells	6.57E-03		DUSP1	1
Hematological System Development and Function	quantity of Ly-1 B lymphocytes	6.57E-03		PIK3R1	1
Hematological System Development and Function	size of peritoneal macrophages	6.57E-03		PON2	1
Hematological System Development and Function	accumulation of leukocytes	7.36E-03	-1.731	CXCL2,DUSP1,FGF1,FOSL1,KLF2,SLPI	6
Hematological System Development and Function	quantity of blood cells	7.90E-03	0.911	ARID5B,ATF3,CXCL2,DUSP1,FOS,HBEGF,ID1,ITGB6,KLF2,PIK3R1,PLEK,PRKG1,PTPN3,STEAP3,TF,TFRC	16
Hematological System Development and Function	mobilization of blood cells	8.59E-03		ANGPT1,CXCL2,FOS	3
Hematological System Development and Function	accumulation of phagocytes	1.15E-02	-1.186	CXCL2,FGF1,FOSL1,SLPI	4
Hematological System Development and Function	quantity of erythroid progenitor cells	1.30E-02	0.152	PIK3R1,PRKG1,STEAP3,TFRC	4
Hematological System Development and Function	arrest in cell rolling of neutrophils	1.31E-02		CXCL2	1
Hematological System Development and Function	clonal expansion of pre-B lymphocytes	1.31E-02		KLF2	1
Hematological System Development and Function	differentiation of reticulocytes	1.31E-02		TFRC	1
Hematological System Development and Function	morphology of erythroid cells	1.31E-02		KLF2	1
Hematological System Development and Function	abnormal morphology of red blood cells	1.32E-02		PRKG1,STEAP3,TFRC	3
Hematopoiesis	morphology of red blood cells	2.17E-03		KLF2,PRKG1,STEAP3,TFRC	4
Hematopoiesis	maturation of mast cells	2.26E-03		ATF3,PIK3R1	2
Hematopoiesis	quantity of red blood cells	5.23E-03	-0.025	ID1,KLF2,PIK3R1,PRKG1,STEAP3,TFRC	6
Hematopoiesis	frequency of colony-forming erythroid cells	6.57E-03		PIK3R1	1
Hematopoiesis	quantity of erythroid progenitor cells	1.30E-02	0.152	PIK3R1,PRKG1,STEAP3,TFRC	4
Hematopoiesis	clonal expansion of pre-B lymphocytes	1.31E-02		KLF2	1
Hematopoiesis	differentiation of reticulocytes	1.31E-02		TFRC	1
Hematopoiesis	morphology of erythroid cells	1.31E-02		KLF2	1
Hematopoiesis	abnormal morphology of red blood cells	1.32E-02		PRKG1,STEAP3,TFRC	3
Hepatic System Disease	ascites	5.70E-04		ALB,CD2AP,PIK3R1	3
Hepatic System Disease	metastasis of hepatocellular carcinoma	1.31E-02		PIK3R1	1
Hereditary Disorder	Huntington's Disease	3.39E-04		ACTN3,AQP4,ATP2A2,CRIM1,FOS,LRRN1,MAFF,MAL2,MYH7B,PPP1R1B,PTPN3,SCD,SLC1A4,SOX9	14
Hereditary Disorder	ACTN3 deficiency	6.57E-03		ACTN3	1
Hereditary Disorder	Charcot-Marie-Tooth disease axonal type 2f	6.57E-03		HSPB1	1
Hereditary Disorder	Marshall syndrome	6.57E-03		COL11A1	1
Hereditary Disorder	Stickler syndrome type II	6.57E-03		COL11A1	1
Hereditary Disorder	VLCAD deficiency	6.57E-03		ACADVL	1
Hereditary Disorder	acrokeratosis verruciformis of hopf	6.57E-03		ATP2A2	1
Hereditary Disorder	cone-rod dystrophy type 15	6.57E-03		CDHR1	1
Hereditary Disorder	congenital atransferrinemia	6.57E-03		TF	1
Hereditary Disorder	dilated cardiomyopathy 1p	6.57E-03		PLN	1
Hereditary Disorder	familial partial lipodystrophy type 4	6.57E-03		PLIN1	1
Hereditary Disorder	fumarase deficiency	6.57E-03		FH	1
Hereditary Disorder	hnsha due to aldolase a deficiency	6.57E-03		ALDOA	1
Hereditary Disorder	keratosis follicularis	6.57E-03		ATP2A2	1
Hereditary Disorder	type 2 maple syrup urine disease	6.57E-03		DBT	1
Hereditary Disorder	campomelic dysplasia	1.31E-02		SOX9	1
Hereditary Disorder	diffuse mesangial sclerosis	1.31E-02		BDKRB2	1
Hereditary Disorder	fibrochondrogenesis	1.31E-02		COL11A1	1
Hereditary Disorder	hereditary leiomyomatosis and renal cell cancer	1.31E-02		FH	1
Humoral Immune Response	quantity of Ly-1 B lymphocytes	6.57E-03		PIK3R1	1
Humoral Immune Response	clonal expansion of pre-B lymphocytes	1.31E-02		KLF2	1
Hypersensitivity Response	migration of eosinophils	1.68E-03		ALB,CXCL2,PIK3R1	3
Hypersensitivity Response	degranulation of mast cells	7.39E-03		ALB,ATF3,DUSP1,FOS	4
Immune Cell Trafficking	migration of eosinophils	1.68E-03		ALB,CXCL2,PIK3R1	3
Immune Cell Trafficking	activation of M1 macrophages	6.57E-03		ATF3	1
Immune Cell Trafficking	accumulation of leukocytes	7.36E-03	-1.731	CXCL2,DUSP1,FGF1,FOSL1,KLF2,SLPI	6
Immune Cell Trafficking	accumulation of phagocytes	1.15E-02	-1.186	CXCL2,FGF1,FOSL1,SLPI	4
Immune Cell Trafficking	arrest in cell rolling of neutrophils	1.31E-02		CXCL2	1
Immunological Disease	eosinophilia of airway	7.52E-03		ITGB6,SLPI	2
Immunological Disease	eosinophilia	8.07E-03		ALB,ALDOA,ITGB6,SLPI	4
Immunological Disease	allergic pulmonary eosinophilia	1.25E-02		ALB,ALDOA	2
Immunological Disease	passive Heymann nephritis	1.31E-02		HBEGF	1
Infectious Disease	viral entry by Machupo virus	6.57E-03		TFRC	1
Infectious Disease	viral entry by mouse mammary tumor virus	6.57E-03		TFRC	1
Inflammatory Disease	acute respiratory distress syndrome	2.12E-03		ALB,ANGPT1,TF	3
Inflammatory Disease	idiopathic interstitial nephritis	6.57E-03		ALB	1
Inflammatory Disease	allergic pulmonary eosinophilia	1.25E-02		ALB,ALDOA	2
Inflammatory Disease	hereditary arthro-ophthalmopathy	1.31E-02		COL11A1	1
Inflammatory Disease	passive Heymann nephritis	1.31E-02		HBEGF	1
Inflammatory Response	proliferation of phagocytes	5.96E-03		ALB,CXCL2,DUSP1,PIK3R1	4
Inflammatory Response	inflammation of body region	6.11E-03		KLF2,PRKG1	2
Inflammatory Response	activation of M1 macrophages	6.57E-03		ATF3	1
Inflammatory Response	antibody-dependent cell-mediated cytotoxicity of ovarian cancer cell lines	6.57E-03		HBEGF	1
Inflammatory Response	idiopathic interstitial nephritis	6.57E-03		ALB	1
Inflammatory Response	size of peritoneal macrophages	6.57E-03		PON2	1
Inflammatory Response	accumulation of leukocytes	7.36E-03	-1.731	CXCL2,DUSP1,FGF1,FOSL1,KLF2,SLPI	6
Inflammatory Response	degranulation of mast cells	7.39E-03		ALB,ATF3,DUSP1,FOS	4
Inflammatory Response	accumulation of phagocytes	1.15E-02	-1.186	CXCL2,FGF1,FOSL1,SLPI	4
Inflammatory Response	allergic pulmonary eosinophilia	1.25E-02		ALB,ALDOA	2
Inflammatory Response	arrest in cell rolling of neutrophils	1.31E-02		CXCL2	1
Inflammatory Response	inflammation of breast	1.31E-02		TF	1
Inflammatory Response	inflammatory response of adipose tissue	1.31E-02		FGF1	1
Inflammatory Response	passive Heymann nephritis	1.31E-02		HBEGF	1
Lipid Metabolism	concentration of triacylglycerol	1.04E-06	-1.024	AQP7,ATP2A2,DUSP1,FABP3,HIF1AN,IDH1,NCEH1,PANK1,PIK3R1,PON2,PPP1R3C,SCD	12
Lipid Metabolism	concentration of fatty acid	2.48E-05	-0.649	DUSP1,EXTL1,FABP3,FOS,IDH1,NCEH1,PLIN1,PON2,PPP1R3C,SCD	10
Lipid Metabolism	beta-oxidation of palmitic acid	5.80E-05		PLIN1,PLIN5,SCD	3
Lipid Metabolism	beta-oxidation of fatty acid	6.71E-05		ACADVL,ACOX2,PLIN1,PLIN5,SCD	5
Lipid Metabolism	concentration of lipid	1.17E-04	-0.611	ALB,AQP7,ATF3,ATP2A2,DUSP1,EXTL1,FABP3,FOS,HIF1AN,IDH1,NCEH1,PANK1,PIK3R1,PLIN1,PON2,PPP1R3C,SCD	17
Lipid Metabolism	oxidation of palmitic acid	1.34E-04	1.214	FABP3,PLIN1,PLIN5,SCD	4
Lipid Metabolism	homeostasis of lipid	1.96E-04		ACADVL,FABP3,GOT1,NCEH1,PIK3R1,PLIN1,SCD	7
Lipid Metabolism	oxidation of lipid	3.59E-04	1.052	ACADVL,ACOX2,FABP3,PLIN1,PLIN5,PON2,SCD	7
Lipid Metabolism	concentration of bile acid	3.87E-04		ALB,ATF3,SCD	3
Lipid Metabolism	oxidation of fatty acid	5.50E-04	1.482	ACADVL,ACOX2,FABP3,PLIN1,PLIN5,SCD	6
Lipid Metabolism	quantity of saturated fatty acid	6.30E-04		EXTL1,SCD	2
Lipid Metabolism	storage of triacylglycerol	6.30E-04		PLIN1,SCD	2
Lipid Metabolism	accumulation of lipid	7.90E-04	0.202	ACADVL,AQP7,FH,IDH1,PLIN1,PON2,RETSAT,SCD	8
Lipid Metabolism	accumulation of triacylglycerol	1.35E-03		AQP7,PLIN1,PON2,SCD	4
Lipid Metabolism	incorporation of palmitic acid	1.49E-03		PLIN5,SCD	2
Lipid Metabolism	synthesis of lipid	2.28E-03	-1.623	ACADVL,ACOX2,ALB,BDKRB2,CNTFR,FABP3,FGF1,FOS,IDI1,PIK3R1,PLIN1,PON2,SCD	13
Lipid Metabolism	transport of palmitic acid	2.70E-03		ALB,FABP3	2
Lipid Metabolism	synthesis of acylglycerol	3.03E-03		BDKRB2,PLIN1,PON2,SCD	4
Lipid Metabolism	concentration of malonyl-coenzyme A	3.18E-03		IDH1,SCD	2
Lipid Metabolism	synthesis of triacylglycerol	5.09E-03		PLIN1,PON2,SCD	3
Lipid Metabolism	metabolism of membrane lipid derivative	5.84E-03	-0.856	BDKRB2,FABP3,FGF1,FOS,IDI1,PIK3R1,PLEK,SCD	8
Lipid Metabolism	accumulation of palmitoleic acid	6.57E-03		SCD	1
Lipid Metabolism	conversion of 5(S)-HETE	6.57E-03		ALB	1
Lipid Metabolism	crystallization of cholesterol	6.57E-03		ALB	1
Lipid Metabolism	desaturation of palmitic acid	6.57E-03		SCD	1
Lipid Metabolism	desaturation of palmitoleic acid	6.57E-03		SCD	1
Lipid Metabolism	desaturation of palmitoyl-coenzyme A	6.57E-03		SCD	1
Lipid Metabolism	desaturation of stearoyl-coenzyme A	6.57E-03		SCD	1
Lipid Metabolism	hydrolysis of palmitoylethanolamide	6.57E-03		NAAA	1
Lipid Metabolism	quantity of 1-alkyl-2,3-diacylglycerol	6.57E-03		SCD	1
Lipid Metabolism	quantity of palmitoleoyl-coenzyme A	6.57E-03		SCD	1
Lipid Metabolism	synthesis of 1-alkyl-2,3-diacylglycerol	6.57E-03		SCD	1
Lipid Metabolism	uptake of 20:4(n-6) fatty acids	6.57E-03		FABP3	1
Lipid Metabolism	hydrolysis of fatty acid	9.89E-03		NAAA,PLIN1	2
Lipid Metabolism	quantity of ketone body	1.07E-02		ALB,SCD	2
Lipid Metabolism	accumulation of succinic acid	1.31E-02		FH	1
Lipid Metabolism	biogenesis of cholesterol	1.31E-02		FGF1	1
Lipid Metabolism	concentration of 18:1(n-9) fatty acids	1.31E-02		SCD	1
Lipid Metabolism	conversion of 12(S)-hydroxyeicosatetraenoic acid	1.31E-02		ALB	1
Lipid Metabolism	hydrolysis of anandamide	1.31E-02		NAAA	1
Lipid Metabolism	quantity of palmitoyl-coenzyme A	1.31E-02		SCD	1
Lipid Metabolism	quantity of stearoyl-coenzyme A	1.31E-02		SCD	1
Lipid Metabolism	synthesis of sterol	1.32E-02		FGF1,IDI1,SCD	3
Lipid Metabolism	accumulation of lipid droplets	1.35E-02		PLIN1,PLIN5	2
Lipid Metabolism	metabolism of retinol	1.35E-02		RETSAT,SDR16C5	2
Lymphoid Tissue Structure and Development	proliferation of lymph vessel	6.57E-03		ANGPT1	1
Metabolic Disease	hypoglycemia	8.14E-05		ACADVL,AQP7,ATF3,FABP3,ITPR2,PIK3R1	6
Metabolic Disease	glucose metabolism disorder	1.12E-04	1.130	ACADVL,ACOX2,ALB,AQP7,ATF3,ATP2A2,DUSP1,ENAH,FABP3,FGF1,HSPB1,ID1,ITPR2,PIK3R1,PLIN1,PON2,PPP1R3C,SCD,TF	19
Metabolic Disease	experimentally-induced diabetes	3.68E-03		DUSP1,HSPB1,ID1,TF	4
Metabolic Disease	hypoalbuminemia	3.70E-03		ALB,CD2AP	2
Metabolic Disease	insulin resistance	5.41E-03		ACOX2,ALB,AQP7,ATP2A2,FGF1,PIK3R1,PON2,PPP1R3C,SCD	9
Metabolic Disease	VLCAD deficiency	6.57E-03		ACADVL	1
Metabolic Disease	congenital atransferrinemia	6.57E-03		TF	1
Metabolic Disease	familial partial lipodystrophy type 4	6.57E-03		PLIN1	1
Metabolic Disease	fumarase deficiency	6.57E-03		FH	1
Metabolic Disease	onset of albuminuria	6.57E-03		HBEGF	1
Metabolic Disease	type 2 maple syrup urine disease	6.57E-03		DBT	1
Metabolic Disease	albuminuria	8.96E-03		ALB,BDKRB2,HBEGF	3
Metabolic Disease	adiposity	1.06E-02	-1.067	ARID5B,PIK3R1,PLIN1,SCD	4
Metabolic Disease	hypocapnia	1.31E-02		HIF1AN	1
Molecular Transport	concentration of triacylglycerol	1.04E-06	-1.024	AQP7,ATP2A2,DUSP1,FABP3,HIF1AN,IDH1,NCEH1,PANK1,PIK3R1,PON2,PPP1R3C,SCD	12
Molecular Transport	concentration of D-glucose	2.25E-06	0.050	AQP7,ATP2A2,FABP3,FGF1,HIF1AN,ITPR2,NCEH1,PANK1,PIK3R1,PPP1R3C,SCD,STEAP3	12
Molecular Transport	concentration of fatty acid	2.48E-05	-0.649	DUSP1,EXTL1,FABP3,FOS,IDH1,NCEH1,PLIN1,PON2,PPP1R3C,SCD	10
Molecular Transport	uptake of D-glucose	5.33E-05	-0.562	ALB,BDKRB2,FABP3,IDH1,KCNC1,PIK3R1,PPP1R3C,SCD	8
Molecular Transport	concentration of lipid	1.17E-04	-0.611	ALB,AQP7,ATF3,ATP2A2,DUSP1,EXTL1,FABP3,FOS,HIF1AN,IDH1,NCEH1,PANK1,PIK3R1,PLIN1,PON2,PPP1R3C,SCD	17
Molecular Transport	quantity of glycogen	1.51E-04	1.117	ACADVL,ALB,FABP3,PPP1R3C,SCD	5
Molecular Transport	concentration of bile acid	3.87E-04		ALB,ATF3,SCD	3
Molecular Transport	quantity of saturated fatty acid	6.30E-04		EXTL1,SCD	2
Molecular Transport	accumulation of lipid	7.90E-04	0.202	ACADVL,AQP7,FH,IDH1,PLIN1,PON2,RETSAT,SCD	8
Molecular Transport	transport of ion	1.20E-03		AQP7,ATP2A2,CHRNA9,CLCA4,CXCL2,ITPR2,KCNC1,PLN,SLC1A4,STEAP3,TF	11
Molecular Transport	accumulation of triacylglycerol	1.35E-03		AQP7,PLIN1,PON2,SCD	4
Molecular Transport	depletion of glycogen	1.49E-03		PPP1R3C,SCD	2
Molecular Transport	quantity of oxygen	1.49E-03		FGF1,HIF1AN	2
Molecular Transport	quantity of metal	1.69E-03	-1.893	ATP2A2,BDKRB2,FGF1,FOS,ITPR2,PIK3R1,PLN,PRKG1,STEAP3,TF,TFRC	11
Molecular Transport	transport of metal	1.89E-03	-0.064	ATP2A2,CXCL2,ITPR2,KCNC1,PLN,STEAP3,TF,TFRC	8
Molecular Transport	transport of iron ion	2.70E-03		STEAP3,TF	2
Molecular Transport	transport of palmitic acid	2.70E-03		ALB,FABP3	2
Molecular Transport	quantity of bilirubin	3.00E-03		ALB,ATF3,SCD	3
Molecular Transport	concentration of malonyl-coenzyme A	3.18E-03		IDH1,SCD	2
Molecular Transport	secretion of ATP	3.18E-03		FGF1,PRKG1	2
Molecular Transport	transport of metal ion	5.97E-03		ATP2A2,CXCL2,ITPR2,KCNC1,PLN,STEAP3,TF	7
Molecular Transport	accumulation of palmitoleic acid	6.57E-03		SCD	1
Molecular Transport	import of L-cysteine	6.57E-03		SLC1A4	1
Molecular Transport	quantity of 1-alkyl-2,3-diacylglycerol	6.57E-03		SCD	1
Molecular Transport	quantity of D-pantothenic acid	6.57E-03		PANK1	1
Molecular Transport	quantity of coenzyme A	6.57E-03		PANK1	1
Molecular Transport	quantity of midazolam	6.57E-03		ALB	1
Molecular Transport	quantity of palmitoleoyl-coenzyme A	6.57E-03		SCD	1
Molecular Transport	secretion of glycerol	6.57E-03		AQP7	1
Molecular Transport	transport of hydroxyproline	6.57E-03		SLC1A4	1
Molecular Transport	uptake of 20:4(n-6) fatty acids	6.57E-03		FABP3	1
Molecular Transport	transport of molecule	7.17E-03	0.882	ALB,AQP4,AQP7,ATP2A2,CHRNA9,CLCA4,CXCL2,FABP3,FH,ITPR2,KCNC1,PIK3R1,PLN,PPP1R3C,SLC1A4,STEAP3,TF,TFRC	18
Molecular Transport	transport of water	7.52E-03		AQP4,AQP7	2
Molecular Transport	transport of cation	7.79E-03		ATP2A2,CHRNA9,CXCL2,ITPR2,KCNC1,PLN,STEAP3,TF	8
Molecular Transport	quantity of insulin in blood	9.66E-03	-0.600	HIF1AN,PIK3R1,PLIN1,PPP1R3C,SCD	5
Molecular Transport	quantity of ketone body	1.07E-02		ALB,SCD	2
Molecular Transport	quantity of lactic acid	1.16E-02		ALDOA,FABP3	2
Molecular Transport	quantity of heavy metal	1.27E-02		STEAP3,TF,TFRC	3
Molecular Transport	accumulation of succinic acid	1.31E-02		FH	1
Molecular Transport	concentration of 18:1(n-9) fatty acids	1.31E-02		SCD	1
Molecular Transport	quantity of palmitoyl-coenzyme A	1.31E-02		SCD	1
Molecular Transport	quantity of stearoyl-coenzyme A	1.31E-02		SCD	1
Molecular Transport	uptake of glycerol	1.31E-02		AQP7	1
Molecular Transport	quantity of Ca2+	1.34E-02	-1.875	ATP2A2,BDKRB2,FGF1,FOS,ITPR2,PIK3R1,PLN,PRKG1	8
Nervous System Development and Function	abnormal morphology of motor neurons	1.08E-03		CNTFR,CTSF,INTU	3
Nervous System Development and Function	bifurcation of sensory axons	6.57E-03		PRKG1	1
Nervous System Development and Function	development of limbic system	6.57E-03		TBX3	1
Nervous System Development and Function	excitation of spiny neurons	6.57E-03		PPP1R1B	1
Nervous System Development and Function	flexor reflex of spinal cord	6.57E-03		PRKG1	1
Nervous System Development and Function	guidance of sensory axons	6.57E-03		PRKG1	1
Nervous System Development and Function	quantity of superior cervical ganglion neurons	6.57E-03		DUSP1	1
Nervous System Development and Function	rebound potentiation of synapse	6.57E-03		PPP1R1B	1
Nervous System Development and Function	specific gravity of brain tissue	6.57E-03		AQP4	1
Nervous System Development and Function	quantity of motor neurons	7.19E-03		CNTFR,IRX3,SOX9	3
Nervous System Development and Function	abnormal morphology of motor nucleus of trigeminal nerve	1.31E-02		CNTFR	1
Nervous System Development and Function	quantity of v1 neuron	1.31E-02		IRX3	1
Nervous System Development and Function	quantity of v2 neuron	1.31E-02		IRX3	1
Nervous System Development and Function	regeneration of peripheral nerve	1.31E-02		ATF3	1
Neurological Disease	dyskinesia	1.66E-04		ACTN3,AQP4,ATP2A2,CHRNA9,CRIM1,FOS,LRRN1,MAFF,MAL2,MYH7B,PPP1R1B,PTPN3,SCD,SLC1A4,SOX9	15
Neurological Disease	Movement Disorders	2.00E-04		ACTN3,AP1S2,AQP4,ATP2A2,CHRNA9,CNTFR,CRIM1,CTSF,FOS,HSPB1,KCNC1,LRRN1,MAFF,MAL2,MYH7B,PPP1R1B,PTPN3,SCD,SLC1A4,SOX9	20
Neurological Disease	Huntington's Disease	3.39E-04		ACTN3,AQP4,ATP2A2,CRIM1,FOS,LRRN1,MAFF,MAL2,MYH7B,PPP1R1B,PTPN3,SCD,SLC1A4,SOX9	14
Neurological Disease	disorder of basal ganglia	3.95E-04		ACTN3,AP1S2,AQP4,ATP2A2,CRIM1,FOS,HSPB1,LRRN1,MAFF,MAL2,MYH7B,PPP1R1B,PTPN3,SCD,SLC1A4,SOX9	16
Neurological Disease	neuromuscular disease	1.37E-03		ACTN3,AP1S2,AQP4,ATP2A2,CRIM1,FOS,HSPB1,LRRN1,MAFF,MAL2,MYH7B,PPP1R1B,PTPN3,SCD,SLC1A4,SOX9	16
Neurological Disease	catalepsy	3.70E-03		FABP3,PPP1R1B	2
Neurological Disease	Charcot-Marie-Tooth disease axonal type 2f	6.57E-03		HSPB1	1
Neurological Disease	unilateral deafness	6.57E-03		AQP4	1
Neurological Disease	bleeding of cerebellum	1.31E-02		IDH1	1
Neurological Disease	bleeding of cerebral hemisphere	1.31E-02		IDH1	1
Neurological Disease	ganglioglioma	1.31E-02		IDH1	1
Nucleic Acid Metabolism	concentration of malonyl-coenzyme A	3.18E-03		IDH1,SCD	2
Nucleic Acid Metabolism	secretion of ATP	3.18E-03		FGF1,PRKG1	2
Nucleic Acid Metabolism	desaturation of palmitoyl-coenzyme A	6.57E-03		SCD	1
Nucleic Acid Metabolism	desaturation of stearoyl-coenzyme A	6.57E-03		SCD	1
Nucleic Acid Metabolism	quantity of palmitoleoyl-coenzyme A	6.57E-03		SCD	1
Nucleic Acid Metabolism	production of NADH	1.31E-02		FH	1
Nucleic Acid Metabolism	quantity of palmitoyl-coenzyme A	1.31E-02		SCD	1
Nucleic Acid Metabolism	quantity of stearoyl-coenzyme A	1.31E-02		SCD	1
Nutritional Disease	obesity	5.76E-04	-0.286	ABAT,AQP7,ARID5B,ATF3,DUSP1,HBEGF,IDH1,PLIN1,RETSAT,SCD	10
Nutritional Disease	weight loss	7.05E-04		AQP7,ATF3,CTSF,DUSP1,ITPR2,KCNC1,PNMT	7
Nutritional Disease	adult-onset obesity	1.30E-03		AQP7,DUSP1,SCD	3
Nutritional Disease	weight gain	4.42E-03		ACADVL,ARID5B,FOS,KCNC1,PANK1,SCD,STC2	7
Ophthalmic Disease	Stickler syndrome type II	6.57E-03		COL11A1	1
Ophthalmic Disease	cone-rod dystrophy type 15	6.57E-03		CDHR1	1
Ophthalmic Disease	damage of blood-retinal barrier	6.57E-03		ANGPT1	1
Ophthalmic Disease	hereditary arthro-ophthalmopathy	1.31E-02		COL11A1	1
Ophthalmic Disease	ischemia of retina	1.31E-02		AQP4	1
Organ Development	angiogenesis of ear	8.79E-04		AP1S2,KLF2	2
Organ Development	differentiation of osteoclasts	1.07E-03		FOS,FOSL1,ID1,PIK3R1,TF,TFRC	6
Organ Development	development of endocrine region of pancreas	1.30E-03		ATF3,FGF1,SOX9	3
Organ Development	morphology of lung	1.85E-03		DUSP1,GLCE,HBEGF,ID1,ITGB6,KLF2	6
Organ Development	development of sensory organ	2.12E-03	0.000	AP1S2,CDHR1,CHRNA9,COL11A1,FGF1,FOS,ID1,IRX3,KLF2,SLC4A7,SOX9	11
Organ Development	abnormal morphology of lung	4.25E-03		GLCE,ID1,ITGB6,KLF2	4
Organ Development	morphogenesis of heart	4.56E-03		COL11A1,INTU,TBX3,XIRP1	4
Organ Development	lung development	4.73E-03		DUSP1,FGF1,GLCE,HBEGF,ID1,ITGB6,KLF2	7
Organ Development	development of muscle	4.76E-03		ARID5B,DUSP1,FHL3,HBEGF,KLF2,MYL6B,PLN,XIRP1	8
Organ Development	development of pacemaker cells	6.57E-03		TBX3	1
Organ Development	induction of mammary gland	6.57E-03		TBX3	1
Organ Development	response of cochlea	6.57E-03		CHRNA9	1
Organ Development	function of kidney	1.01E-02		AQP7,BDKRB2,CD2AP	3
Organ Development	development of ovary	1.24E-02		ALB,ANGPT1,ARID5B,TF	4
Organ Development	development of smooth muscle cells	1.31E-02		KLF2	1
Organ Development	formation of testis	1.31E-02		SOX9	1
Organ Development	function of intestine	1.31E-02		PRKG1	1
Organ Development	morphogenesis of endochondral bone	1.31E-02		SOX9	1
Organ Development	development of ear	1.43E-02		AP1S2,CHRNA9,COL11A1,KLF2	4
Organ Morphology	relaxation of cardiac muscle	2.47E-04		ATP2A2,PLN,PRKG1	3
Organ Morphology	size of ovarian follicle	6.30E-04		ALB,TF	2
Organ Morphology	mass of heart	1.08E-03	0.651	ATP2A2,FABP3,HBEGF,PLN,PPP1R3C	5
Organ Morphology	contractility of cardiac muscle	1.50E-03	0.830	ATP2A2,HBEGF,PLN,PRKG1,XIRP1	5
Organ Morphology	morphology of lung	1.85E-03		DUSP1,GLCE,HBEGF,ID1,ITGB6,KLF2	6
Organ Morphology	abnormal morphology of lung	4.25E-03		GLCE,ID1,ITGB6,KLF2	4
Organ Morphology	morphogenesis of heart	4.56E-03		COL11A1,INTU,TBX3,XIRP1	4
Organ Morphology	contractility of heart ventricle	5.45E-03		PLN,PRKG1	2
Organ Morphology	contraction of papillary muscle	6.57E-03		ATP2A2	1
Organ Morphology	enlargement of cardiac valve	6.57E-03		HBEGF	1
Organ Morphology	induction of mammary gland	6.57E-03		TBX3	1
Organ Morphology	relaxation of corpus cavernosum penis	6.57E-03		PRKG1	1
Organ Morphology	relaxation of papillary muscle	6.57E-03		ATP2A2	1
Organ Morphology	contraction of ileum	1.31E-02		PRKG1	1
Organ Morphology	mass of airway smooth muscle	1.31E-02		HBEGF	1
Organ Morphology	mass of ear	1.31E-02		PRKG1	1
Organ Morphology	morphogenesis of endochondral bone	1.31E-02		SOX9	1
Organ Morphology	thickness of calvaria	1.31E-02		FOS	1
Organ Morphology	contraction of striated muscle	1.42E-02		ALDOA,ATP2A2,PLN	3
Organismal Development	angiogenesis of ear	8.79E-04		AP1S2,KLF2	2
Organismal Development	differentiation of osteoclasts	1.07E-03		FOS,FOSL1,ID1,PIK3R1,TF,TFRC	6
Organismal Development	development of endocrine region of pancreas	1.30E-03		ATF3,FGF1,SOX9	3
Organismal Development	size of body	1.38E-03	-0.731	AQP7,ARID5B,ATP2A2,DUSP1,FOS,GLCE,GPX2,HBEGF,HIF1AN,ID1,ITPR2,KCNC1,PIK3R1,STC2,TBX3,XIRP1	16
Organismal Development	morphology of lung	1.85E-03		DUSP1,GLCE,HBEGF,ID1,ITGB6,KLF2	6
Organismal Development	development of sensory organ	2.12E-03	0.000	AP1S2,CDHR1,CHRNA9,COL11A1,FGF1,FOS,ID1,IRX3,KLF2,SLC4A7,SOX9	11
Organismal Development	growth of Pseudomonas aeruginosa	2.70E-03		FGF1,HBEGF	2
Organismal Development	mass of organism	2.83E-03	0.478	AQP7,FOS,ID1,ITPR2,KCNC1,PLIN1,PON2,SCD	8
Organismal Development	abnormal morphology of lung	4.25E-03		GLCE,ID1,ITGB6,KLF2	4
Organismal Development	morphogenesis of heart	4.56E-03		COL11A1,INTU,TBX3,XIRP1	4
Organismal Development	lung development	4.73E-03		DUSP1,FGF1,GLCE,HBEGF,ID1,ITGB6,KLF2	7
Organismal Development	development of muscle	4.76E-03		ARID5B,DUSP1,FHL3,HBEGF,KLF2,MYL6B,PLN,XIRP1	8
Organismal Development	delay in implantation of blastocyst	6.57E-03		HBEGF	1
Organismal Development	development of pacemaker cells	6.57E-03		TBX3	1
Organismal Development	morphology of umbilical vein	6.57E-03		KLF2	1
Organismal Development	neovascularization of myocardium	6.57E-03		FGF1	1
Organismal Development	development of endocrine gland	7.84E-03		ARID5B,ATF3,FGF1,SOX9	4
Organismal Development	morphology of cardiovascular tissue	9.73E-03		ANGPT1,KLF2,PRKG1	3
Organismal Development	development of ovary	1.24E-02		ALB,ANGPT1,ARID5B,TF	4
Organismal Development	accumulation of urine	1.31E-02		AQP7	1
Organismal Development	development of smooth muscle cells	1.31E-02		KLF2	1
Organismal Development	formation of testis	1.31E-02		SOX9	1
Organismal Development	growth of Bacillus anthracis	1.31E-02		TF	1
Organismal Development	morphogenesis of endochondral bone	1.31E-02		SOX9	1
Organismal Development	morphogenesis of exocrine cells	1.31E-02		FGF1	1
Organismal Development	morphology of blood vessel tissue	1.31E-02		ANGPT1	1
Organismal Development	sex determination of male germ cells	1.31E-02		SOX9	1
Organismal Development	sprouting of neovessel	1.31E-02		ANGPT1	1
Organismal Development	development of ear	1.43E-02		AP1S2,CHRNA9,COL11A1,KLF2	4
Organismal Functions	metabolism of mammalia	1.27E-02		ACADVL,PLIN1,SCD	3
Organismal Injury and Abnormalities	Edema	2.30E-05		ANGPT1,AQP4,ATP2A2,BDKRB2,DUSP1,GPX2,INTU,ITGB6,KLF2,TBX3,TFRC	11
Organismal Injury and Abnormalities	fatigue	7.18E-04		ACADVL,ATP2A2,FABP3	3
Organismal Injury and Abnormalities	Fibrosis	1.27E-03	2.000	ALB,ATF3,ATP2A2,BDKRB2,HBEGF,ID1,IDH1,PLN,PRKG1,SCD,XIRP1	11
Organismal Injury and Abnormalities	acute respiratory distress syndrome	2.12E-03		ALB,ANGPT1,TF	3
Organismal Injury and Abnormalities	edema of lung	2.28E-03		ATP2A2,DUSP1,ITGB6	3
Organismal Injury and Abnormalities	stenosis	2.91E-03		ATP2A2,HBEGF,PRKG1,SOX9	4
Organismal Injury and Abnormalities	stenosis of aortic valve	3.41E-03		ATP2A2,HBEGF,SOX9	3
Organismal Injury and Abnormalities	Lesion Formation	6.53E-03	-2.000	AQP4,CXCL2,FOS,GPX2,ITGB6,KLF2,PRKG1,SLPI	8
Organismal Injury and Abnormalities	failure of lung	6.57E-03		DUSP1	1
Organismal Injury and Abnormalities	hyperkeratosis of nail	6.57E-03		ATP2A2	1
Organismal Injury and Abnormalities	damage of lung	1.06E-02		ALB,ANGPT1,SLPI,TF	4
Organismal Injury and Abnormalities	bleeding of cerebellum	1.31E-02		IDH1	1
Organismal Injury and Abnormalities	bleeding of cerebral hemisphere	1.31E-02		IDH1	1
Organismal Injury and Abnormalities	edema of ear	1.31E-02		KLF2	1
Organismal Injury and Abnormalities	formation of glial scar	1.31E-02		AQP4	1
Organismal Survival	organismal death	2.38E-04	1.722	ACADVL,ANGPT1,AQP4,ATP2A2,BDKRB2,CD2AP,CNTFR,CTSF,CXCL2,DUSP1,FABP3,FOS,FOSL1,GLCE,GPX2,HBEGF,IDH1,ITPR2,KLF2,MAFF,PIK3R1,PLN,PPP1R3C,PRKG1,SLPI,TBX3	26
Organismal Survival	death of perinatal stage organism	1.18E-02		CNTFR,IDH1,MAFF	3
Organismal Survival	death of blastocyst	1.31E-02		HBEGF	1
Post-Translational Modification	auto-oxidation of homocysteine	6.57E-03		ALB	1
Post-Translational Modification	dephosphorylation of L-threonine	6.57E-03		DUSP1	1
Post-Translational Modification	binding of trastuzumab	1.31E-02		PPP1R1B	1
Protein Synthesis	quantity of insulin in blood	9.66E-03	-0.600	HIF1AN,PIK3R1,PLIN1,PPP1R3C,SCD	5
Renal and Urological Disease	onset of renal and urological disorder	4.28E-05		CD2AP,HBEGF	2
Renal and Urological Disease	urination disorder	2.68E-03	0.849	ALB,AQP4,AQP7,BDKRB2,CD2AP,DBT,HBEGF	7
Renal and Urological Disease	idiopathic interstitial nephritis	6.57E-03		ALB	1
Renal and Urological Disease	onset of albuminuria	6.57E-03		HBEGF	1
Renal and Urological Disease	onset of nephrosis	6.57E-03		CD2AP	1
Renal and Urological Disease	prerenal proteinuria	6.57E-03		ALB	1
Renal and Urological Disease	type 2 maple syrup urine disease	6.57E-03		DBT	1
Renal and Urological Disease	albuminuria	8.96E-03		ALB,BDKRB2,HBEGF	3
Renal and Urological Disease	dedifferentiation of kidney cell lines	1.31E-02		HBEGF	1
Renal and Urological Disease	diffuse mesangial sclerosis	1.31E-02		BDKRB2	1
Renal and Urological Disease	hereditary leiomyomatosis and renal cell cancer	1.31E-02		FH	1
Renal and Urological Disease	muscle invasive bladder cancer	1.31E-02		FOSL1	1
Renal and Urological Disease	passive Heymann nephritis	1.31E-02		HBEGF	1
Renal and Urological System Development and Function	osmolality of urine	3.62E-03		AQP4,AQP7,BDKRB2	3
Renal and Urological System Development and Function	proliferation of kidney cell lines	3.76E-03		FGF1,FOS,MMP25,MST4,PRKG1	5
Renal and Urological System Development and Function	formation of nephron	6.57E-03		SOX9	1
Renal and Urological System Development and Function	function of kidney	1.01E-02		AQP7,BDKRB2,CD2AP	3
Renal and Urological System Development and Function	development of ovary	1.24E-02		ALB,ANGPT1,ARID5B,TF	4
Renal and Urological System Development and Function	activation of tubular cells	1.31E-02		TF	1
Renal and Urological System Development and Function	growth of renal glomerulus	1.31E-02		ANGPT1	1
Reproductive System Development and Function	size of ovarian follicle	6.30E-04		ALB,TF	2
Reproductive System Development and Function	delay in implantation of blastocyst	6.57E-03		HBEGF	1
Reproductive System Development and Function	induction of mammary gland	6.57E-03		TBX3	1
Reproductive System Development and Function	development of ovary	1.24E-02		ALB,ANGPT1,ARID5B,TF	4
Reproductive System Development and Function	depolarization of oocytes	1.31E-02		CHRNA9	1
Reproductive System Development and Function	formation of testis	1.31E-02		SOX9	1
Reproductive System Development and Function	osmotic water permeability of oocytes	1.31E-02		AQP4	1
Reproductive System Development and Function	sex determination of male germ cells	1.31E-02		SOX9	1
Reproductive System Disease	uterine cancer	6.76E-04		ALDOA,CHRNA9,CTSF,FAM65B,FOS,HSPB1,KLF2,PIK3R1,PIK3R3,PLN,SLPI,SORBS2,SOX9,TBX3,TFRC	15
Reproductive System Disease	atresia of ovarian follicle	1.17E-03		ALB,TF	2
Reproductive System Disease	46,XX sex reversal type 2	6.57E-03		SOX9	1
Reproductive System Disease	penile prolapse	6.57E-03		ATP2A2	1
Reproductive System Disease	hereditary leiomyomatosis and renal cell cancer	1.31E-02		FH	1
Reproductive System Disease	endometriosis	1.37E-02		ANGPT1,DUSP1,FOS,HSPB1,ID1,PIK3R1,SLC1A4,SLPI	8
Respiratory Disease	acute respiratory distress syndrome	2.12E-03		ALB,ANGPT1,TF	3
Respiratory Disease	edema of lung	2.28E-03		ATP2A2,DUSP1,ITGB6	3
Respiratory Disease	failure of lung	6.57E-03		DUSP1	1
Respiratory Disease	eosinophilia of airway	7.52E-03		ITGB6,SLPI	2
Respiratory Disease	damage of lung	1.06E-02		ALB,ANGPT1,SLPI,TF	4
Respiratory Disease	allergic pulmonary eosinophilia	1.25E-02		ALB,ALDOA	2
Respiratory System Development and Function	morphology of respiratory system	1.78E-03		DUSP1,FOS,GLCE,HBEGF,ID1,ITGB6,KLF2	7
Respiratory System Development and Function	morphology of lung	1.85E-03		DUSP1,GLCE,HBEGF,ID1,ITGB6,KLF2	6
Respiratory System Development and Function	abnormal morphology of lung	4.25E-03		GLCE,ID1,ITGB6,KLF2	4
Respiratory System Development and Function	lung development	4.73E-03		DUSP1,FGF1,GLCE,HBEGF,ID1,ITGB6,KLF2	7
Skeletal and Muscular Disorders	Huntington's Disease	3.39E-04		ACTN3,AQP4,ATP2A2,CRIM1,FOS,LRRN1,MAFF,MAL2,MYH7B,PPP1R1B,PTPN3,SCD,SLC1A4,SOX9	14
Skeletal and Muscular Disorders	neuromuscular disease	1.37E-03		ACTN3,AP1S2,AQP4,ATP2A2,CRIM1,FOS,HSPB1,LRRN1,MAFF,MAL2,MYH7B,PPP1R1B,PTPN3,SCD,SLC1A4,SOX9	16
Skeletal and Muscular Disorders	ACTN3 deficiency	6.57E-03		ACTN3	1
Skeletal and Muscular Disorders	Charcot-Marie-Tooth disease axonal type 2f	6.57E-03		HSPB1	1
Skeletal and Muscular Disorders	Marshall syndrome	6.57E-03		COL11A1	1
Skeletal and Muscular Disorders	hyperplasia of vascular smooth muscle	6.57E-03		ANGPT1	1
Skeletal and Muscular Disorders	hypoplasia of scapula	6.57E-03		SOX9	1
Skeletal and Muscular Disorders	malformation of skeleton	6.57E-03		GLCE	1
Skeletal and Muscular Disorders	polydactyly of foot	6.57E-03		SOX9	1
Skeletal and Muscular Disorders	polydactyly of hand	6.57E-03		SOX9	1
Skeletal and Muscular Disorders	polydactyly of limb bud	6.57E-03		SOX9	1
Skeletal and Muscular Disorders	polydactyly	7.52E-03		GLCE,INTU,SOX9	3
Skeletal and Muscular Disorders	hypertrophy of cardiomyocytes	8.07E-03	1.192	ATF3,DUSP1,HBEGF,PRKG1	4
Skeletal and Muscular Disorders	campomelic dysplasia	1.31E-02		SOX9	1
Skeletal and Muscular Disorders	fibrochondrogenesis	1.31E-02		COL11A1	1
Skeletal and Muscular Disorders	hereditary arthro-ophthalmopathy	1.31E-02		COL11A1	1
Skeletal and Muscular System Development and Function	relaxation of cardiac muscle	2.47E-04		ATP2A2,PLN,PRKG1	3
Skeletal and Muscular System Development and Function	differentiation of muscle precursor cells	5.84E-04	0.625	ALB,HIF1AN,PIK3R1,SOX9,TBX3	5
Skeletal and Muscular System Development and Function	elongation of cardiomyocytes	6.30E-04		ATP2A2,PLN	2
Skeletal and Muscular System Development and Function	differentiation of osteoclasts	1.07E-03		FOS,FOSL1,ID1,PIK3R1,TF,TFRC	6
Skeletal and Muscular System Development and Function	contractility of cardiac muscle	1.50E-03	0.830	ATP2A2,HBEGF,PLN,PRKG1,XIRP1	5
Skeletal and Muscular System Development and Function	differentiation of myoblasts	4.41E-03	0.000	HIF1AN,PIK3R1,SOX9,TBX3	4
Skeletal and Muscular System Development and Function	development of muscle	4.76E-03		ARID5B,DUSP1,FHL3,HBEGF,KLF2,MYL6B,PLN,XIRP1	8
Skeletal and Muscular System Development and Function	contraction of papillary muscle	6.57E-03		ATP2A2	1
Skeletal and Muscular System Development and Function	neovascularization of myocardium	6.57E-03		FGF1	1
Skeletal and Muscular System Development and Function	relaxation of papillary muscle	6.57E-03		ATP2A2	1
Skeletal and Muscular System Development and Function	width of zone of proliferation	6.57E-03		FOS	1
Skeletal and Muscular System Development and Function	condensation of cartilage tissue	7.52E-03		COL11A1,SOX9	2
Skeletal and Muscular System Development and Function	development of chondrocytes	7.52E-03		COL11A1,SOX9	2
Skeletal and Muscular System Development and Function	development of smooth muscle cells	1.31E-02		KLF2	1
Skeletal and Muscular System Development and Function	dry ashed weight of femur	1.31E-02		FOS	1
Skeletal and Muscular System Development and Function	mass of airway smooth muscle	1.31E-02		HBEGF	1
Skeletal and Muscular System Development and Function	morphogenesis of endochondral bone	1.31E-02		SOX9	1
Skeletal and Muscular System Development and Function	thickness of calvaria	1.31E-02		FOS	1
Skeletal and Muscular System Development and Function	width of zone of hypertrophy	1.31E-02		FOS	1
Skeletal and Muscular System Development and Function	contraction of striated muscle	1.42E-02		ALDOA,ATP2A2,PLN	3
Small Molecule Biochemistry	concentration of triacylglycerol	1.04E-06	-1.024	AQP7,ATP2A2,DUSP1,FABP3,HIF1AN,IDH1,NCEH1,PANK1,PIK3R1,PON2,PPP1R3C,SCD	12
Small Molecule Biochemistry	concentration of D-glucose	2.25E-06	0.050	AQP7,ATP2A2,FABP3,FGF1,HIF1AN,ITPR2,NCEH1,PANK1,PIK3R1,PPP1R3C,SCD,STEAP3	12
Small Molecule Biochemistry	concentration of fatty acid	2.48E-05	-0.649	DUSP1,EXTL1,FABP3,FOS,IDH1,NCEH1,PLIN1,PON2,PPP1R3C,SCD	10
Small Molecule Biochemistry	uptake of D-glucose	5.33E-05	-0.562	ALB,BDKRB2,FABP3,IDH1,KCNC1,PIK3R1,PPP1R3C,SCD	8
Small Molecule Biochemistry	beta-oxidation of palmitic acid	5.80E-05		PLIN1,PLIN5,SCD	3
Small Molecule Biochemistry	beta-oxidation of fatty acid	6.71E-05		ACADVL,ACOX2,PLIN1,PLIN5,SCD	5
Small Molecule Biochemistry	concentration of lipid	1.17E-04	-0.611	ALB,AQP7,ATF3,ATP2A2,DUSP1,EXTL1,FABP3,FOS,HIF1AN,IDH1,NCEH1,PANK1,PIK3R1,PLIN1,PON2,PPP1R3C,SCD	17
Small Molecule Biochemistry	synthesis of heparin	1.28E-04		ANGPT1,GLCE	2
Small Molecule Biochemistry	oxidation of palmitic acid	1.34E-04	1.214	FABP3,PLIN1,PLIN5,SCD	4
Small Molecule Biochemistry	homeostasis of lipid	1.96E-04		ACADVL,FABP3,GOT1,NCEH1,PIK3R1,PLIN1,SCD	7
Small Molecule Biochemistry	oxidation of lipid	3.59E-04	1.052	ACADVL,ACOX2,FABP3,PLIN1,PLIN5,PON2,SCD	7
Small Molecule Biochemistry	concentration of bile acid	3.87E-04		ALB,ATF3,SCD	3
Small Molecule Biochemistry	oxidation of fatty acid	5.50E-04	1.482	ACADVL,ACOX2,FABP3,PLIN1,PLIN5,SCD	6
Small Molecule Biochemistry	quantity of saturated fatty acid	6.30E-04		EXTL1,SCD	2
Small Molecule Biochemistry	storage of triacylglycerol	6.30E-04		PLIN1,SCD	2
Small Molecule Biochemistry	synthesis of nitric oxide	6.33E-04	-0.069	ALB,ANGPT1,BDKRB2,DUSP1,FOSL1,HBEGF,PIK3R1,STC2	8
Small Molecule Biochemistry	accumulation of lipid	7.90E-04	0.202	ACADVL,AQP7,FH,IDH1,PLIN1,PON2,RETSAT,SCD	8
Small Molecule Biochemistry	biosynthesis of aspartate family amino acids	8.79E-04		ASNS,GOT1	2
Small Molecule Biochemistry	accumulation of triacylglycerol	1.35E-03		AQP7,PLIN1,PON2,SCD	4
Small Molecule Biochemistry	incorporation of palmitic acid	1.49E-03		PLIN5,SCD	2
Small Molecule Biochemistry	synthesis of lipid	2.28E-03	-1.623	ACADVL,ACOX2,ALB,BDKRB2,CNTFR,FABP3,FGF1,FOS,IDI1,PIK3R1,PLIN1,PON2,SCD	13
Small Molecule Biochemistry	transport of palmitic acid	2.70E-03		ALB,FABP3	2
Small Molecule Biochemistry	quantity of bilirubin	3.00E-03		ALB,ATF3,SCD	3
Small Molecule Biochemistry	synthesis of acylglycerol	3.03E-03		BDKRB2,PLIN1,PON2,SCD	4
Small Molecule Biochemistry	concentration of malonyl-coenzyme A	3.18E-03		IDH1,SCD	2
Small Molecule Biochemistry	secretion of ATP	3.18E-03		FGF1,PRKG1	2
Small Molecule Biochemistry	synthesis of triacylglycerol	5.09E-03		PLIN1,PON2,SCD	3
Small Molecule Biochemistry	metabolism of membrane lipid derivative	5.84E-03	-0.856	BDKRB2,FABP3,FGF1,FOS,IDI1,PIK3R1,PLEK,SCD	8
Small Molecule Biochemistry	accumulation of epinephrine	6.57E-03		PNMT	1
Small Molecule Biochemistry	accumulation of glycerol	6.57E-03		AQP7	1
Small Molecule Biochemistry	accumulation of palmitoleic acid	6.57E-03		SCD	1
Small Molecule Biochemistry	activation of fluoxetine	6.57E-03		PPP1R1B	1
Small Molecule Biochemistry	auto-oxidation of homocysteine	6.57E-03		ALB	1
Small Molecule Biochemistry	binding of ketoprofen	6.57E-03		ALB	1
Small Molecule Biochemistry	biosynthesis of asparagine	6.57E-03		ASNS	1
Small Molecule Biochemistry	biosynthesis of glycerol	6.57E-03		GOT1	1
Small Molecule Biochemistry	conversion of 5(S)-HETE	6.57E-03		ALB	1
Small Molecule Biochemistry	crystallization of cholesterol	6.57E-03		ALB	1
Small Molecule Biochemistry	dephosphorylation of L-threonine	6.57E-03		DUSP1	1
Small Molecule Biochemistry	desaturation of palmitic acid	6.57E-03		SCD	1
Small Molecule Biochemistry	desaturation of palmitoleic acid	6.57E-03		SCD	1
Small Molecule Biochemistry	desaturation of palmitoyl-coenzyme A	6.57E-03		SCD	1
Small Molecule Biochemistry	desaturation of stearoyl-coenzyme A	6.57E-03		SCD	1
Small Molecule Biochemistry	hydrolysis of olmesartan medoxomil	6.57E-03		ALB	1
Small Molecule Biochemistry	hydrolysis of palmitoylethanolamide	6.57E-03		NAAA	1
Small Molecule Biochemistry	import of L-cysteine	6.57E-03		SLC1A4	1
Small Molecule Biochemistry	metabolism of fumaric acid	6.57E-03		FH	1
Small Molecule Biochemistry	quantity of 1-alkyl-2,3-diacylglycerol	6.57E-03		SCD	1
Small Molecule Biochemistry	quantity of palmitoleoyl-coenzyme A	6.57E-03		SCD	1
Small Molecule Biochemistry	secretion of glycerol	6.57E-03		AQP7	1
Small Molecule Biochemistry	synthesis of 1-alkyl-2,3-diacylglycerol	6.57E-03		SCD	1
Small Molecule Biochemistry	uptake of 20:4(n-6) fatty acids	6.57E-03		FABP3	1
Small Molecule Biochemistry	synthesis of melanin	6.80E-03		OCA2,SOX9	2
Small Molecule Biochemistry	synthesis of D-glucose	9.34E-03		PLIN1,PPP1R3C,SCD	3
Small Molecule Biochemistry	quantity of insulin in blood	9.66E-03	-0.600	HIF1AN,PIK3R1,PLIN1,PPP1R3C,SCD	5
Small Molecule Biochemistry	hydrolysis of fatty acid	9.89E-03		NAAA,PLIN1	2
Small Molecule Biochemistry	synthesis of amino acids	1.01E-02		ASNS,BDKRB2,GOT1	3
Small Molecule Biochemistry	quantity of ketone body	1.07E-02		ALB,SCD	2
Small Molecule Biochemistry	homeostasis of iron ion	1.16E-02		TF,TFRC	2
Small Molecule Biochemistry	metabolism of dicarboxylic acid	1.16E-02		FH,GOT1	2
Small Molecule Biochemistry	accumulation of succinic acid	1.31E-02		FH	1
Small Molecule Biochemistry	biogenesis of cholesterol	1.31E-02		FGF1	1
Small Molecule Biochemistry	concentration of 18:1(n-9) fatty acids	1.31E-02		SCD	1
Small Molecule Biochemistry	conversion of 12(S)-hydroxyeicosatetraenoic acid	1.31E-02		ALB	1
Small Molecule Biochemistry	conversion of epinephrine	1.31E-02		PNMT	1
Small Molecule Biochemistry	conversion of norepinephrine	1.31E-02		PNMT	1
Small Molecule Biochemistry	hydrolysis of anandamide	1.31E-02		NAAA	1
Small Molecule Biochemistry	incorporation of glycerol	1.31E-02		SCD	1
Small Molecule Biochemistry	production of NADH	1.31E-02		FH	1
Small Molecule Biochemistry	quantity of palmitoyl-coenzyme A	1.31E-02		SCD	1
Small Molecule Biochemistry	quantity of stearoyl-coenzyme A	1.31E-02		SCD	1
Small Molecule Biochemistry	synthesis of L-aspartic acid	1.31E-02		GOT1	1
Small Molecule Biochemistry	uptake of glycerol	1.31E-02		AQP7	1
Small Molecule Biochemistry	synthesis of sterol	1.32E-02		FGF1,IDI1,SCD	3
Small Molecule Biochemistry	accumulation of lipid droplets	1.35E-02		PLIN1,PLIN5	2
Small Molecule Biochemistry	metabolism of retinol	1.35E-02		RETSAT,SDR16C5	2
Small Molecule Biochemistry	generation of hydrogen peroxide	1.45E-02		ALB,TF	2
Tissue Development	angiogenesis of ear	8.79E-04		AP1S2,KLF2	2
Tissue Development	differentiation of osteoclasts	1.07E-03		FOS,FOSL1,ID1,PIK3R1,TF,TFRC	6
Tissue Development	development of endocrine region of pancreas	1.30E-03		ATF3,FGF1,SOX9	3
Tissue Development	morphology of lung	1.85E-03		DUSP1,GLCE,HBEGF,ID1,ITGB6,KLF2	6
Tissue Development	development of sensory organ	2.12E-03	0.000	AP1S2,CDHR1,CHRNA9,COL11A1,FGF1,FOS,ID1,IRX3,KLF2,SLC4A7,SOX9	11
Tissue Development	abnormal morphology of lung	4.25E-03		GLCE,ID1,ITGB6,KLF2	4
Tissue Development	morphogenesis of heart	4.56E-03		COL11A1,INTU,TBX3,XIRP1	4
Tissue Development	lung development	4.73E-03		DUSP1,FGF1,GLCE,HBEGF,ID1,ITGB6,KLF2	7
Tissue Development	development of muscle	4.76E-03		ARID5B,DUSP1,FHL3,HBEGF,KLF2,MYL6B,PLN,XIRP1	8
Tissue Development	accumulation of chondrocyte cell lines	6.57E-03		SOX9	1
Tissue Development	adhesion of chondrocyte cell lines	6.57E-03		SOX9	1
Tissue Development	bifurcation of sensory axons	6.57E-03		PRKG1	1
Tissue Development	development of pacemaker cells	6.57E-03		TBX3	1
Tissue Development	expansion of white adipose tissue	6.57E-03		FGF1	1
Tissue Development	function of vascular tissue	6.57E-03		PRKG1	1
Tissue Development	interaction of mesenchyme	6.57E-03		ANGPT1	1
Tissue Development	neovascularization of myocardium	6.57E-03		FGF1	1
Tissue Development	organization of photoreceptor outer segments	6.57E-03		CDHR1	1
Tissue Development	accumulation of leukocytes	7.36E-03	-1.731	CXCL2,DUSP1,FGF1,FOSL1,KLF2,SLPI	6
Tissue Development	development of chondrocytes	7.52E-03		COL11A1,SOX9	2
Tissue Development	accumulation of cells	9.17E-03	-1.358	CXCL2,DUSP1,FGF1,FOSL1,KLF2,SLPI,SOX9	7
Tissue Development	accumulation of phagocytes	1.15E-02	-1.186	CXCL2,FGF1,FOSL1,SLPI	4
Tissue Development	function of adipose tissue	1.16E-02		ACADVL,AQP7	2
Tissue Development	development of ovary	1.24E-02		ALB,ANGPT1,ARID5B,TF	4
Tissue Development	adhesion of mesothelial cells	1.31E-02		HBEGF	1
Tissue Development	adhesion of peritoneal exudate cells	1.31E-02		PIK3R1	1
Tissue Development	attachment of endocardial cells	1.31E-02		ANGPT1	1
Tissue Development	detachment of corneocytes	1.31E-02		SLPI	1
Tissue Development	development of smooth muscle cells	1.31E-02		KLF2	1
Tissue Development	dynamics of focal adhesions	1.31E-02		RND3	1
Tissue Development	formation of testis	1.31E-02		SOX9	1
Tissue Development	inflammatory response of adipose tissue	1.31E-02		FGF1	1
Tissue Development	morphogenesis of endochondral bone	1.31E-02		SOX9	1
Tissue Development	morphogenesis of exocrine cells	1.31E-02		FGF1	1
Tissue Development	patterning of tracheal ring	1.31E-02		SOX9	1
Tissue Development	regeneration of peripheral nerve	1.31E-02		ATF3	1
Tissue Development	development of ear	1.43E-02		AP1S2,CHRNA9,COL11A1,KLF2	4
Tissue Morphology	relaxation of cardiac muscle	2.47E-04		ATP2A2,PLN,PRKG1	3
Tissue Morphology	abnormal morphology of motor neurons	1.08E-03		CNTFR,CTSF,INTU	3
Tissue Morphology	mass of adipose tissue	1.17E-03	-0.206	AQP7,ATF3,DUSP1,HIF1AN,PLIN1,SCD	6
Tissue Morphology	morphology of red blood cells	2.17E-03		KLF2,PRKG1,STEAP3,TFRC	4
Tissue Morphology	mass of epididymal fat	2.28E-03		DUSP1,HIF1AN,PLIN1	3
Tissue Morphology	abnormal morphology of adipose tissue	3.03E-03		ACADVL,ARID5B,PIK3R1,PLIN1	4
Tissue Morphology	morphology of connective tissue	3.61E-03		ACADVL,ARID5B,KLF2,PIK3R1,PLIN1,PRKG1,SLC4A7,SOX9,STEAP3,TFRC	10
Tissue Morphology	mass of fat pad	4.56E-03	-0.900	AQP7,DUSP1,PLIN1,SCD	4
Tissue Morphology	quantity of red blood cells	5.23E-03	-0.025	ID1,KLF2,PIK3R1,PRKG1,STEAP3,TFRC	6
Tissue Morphology	contraction of papillary muscle	6.57E-03		ATP2A2	1
Tissue Morphology	deficiency of motor neurons	6.57E-03		CNTFR	1
Tissue Morphology	degeneration of yolk sac	6.57E-03		TBX3	1
Tissue Morphology	morphology of umbilical vein	6.57E-03		KLF2	1
Tissue Morphology	quantity of Ly-1 B lymphocytes	6.57E-03		PIK3R1	1
Tissue Morphology	quantity of superior cervical ganglion neurons	6.57E-03		DUSP1	1
Tissue Morphology	relaxation of papillary muscle	6.57E-03		ATP2A2	1
Tissue Morphology	width of zone of proliferation	6.57E-03		FOS	1
Tissue Morphology	quantity of motor neurons	7.19E-03		CNTFR,IRX3,SOX9	3
Tissue Morphology	quantity of blood cells	7.90E-03	0.911	ARID5B,ATF3,CXCL2,DUSP1,FOS,HBEGF,ID1,ITGB6,KLF2,PIK3R1,PLEK,PRKG1,PTPN3,STEAP3,TF,TFRC	16
Tissue Morphology	morphology of cardiovascular tissue	9.73E-03		ANGPT1,KLF2,PRKG1	3
Tissue Morphology	mass of white adipose tissue	1.07E-02		PLIN1,SCD	2
Tissue Morphology	quantity of adipose tissue	1.11E-02	-0.786	ACADVL,ARID5B,DUSP1,PLIN1,PNMT,SCD	6
Tissue Morphology	abnormal morphology of brown adipose tissue	1.25E-02		ACADVL,PIK3R1	2
Tissue Morphology	quantity of breast cancer cell lines	1.25E-02		HSPB1,PIK3R1	2
Tissue Morphology	quantity of erythroid progenitor cells	1.30E-02	0.152	PIK3R1,PRKG1,STEAP3,TFRC	4
Tissue Morphology	abnormal morphology of motor nucleus of trigeminal nerve	1.31E-02		CNTFR	1
Tissue Morphology	abnormal morphology of thin apical ectodermal ridge	1.31E-02		TBX3	1
Tissue Morphology	abnormal morphology of type I fibrocytes	1.31E-02		SLC4A7	1
Tissue Morphology	destruction of parenchyma	1.31E-02		SLPI	1
Tissue Morphology	dry ashed weight of femur	1.31E-02		FOS	1
Tissue Morphology	morphology of blood vessel tissue	1.31E-02		ANGPT1	1
Tissue Morphology	morphology of erythroid cells	1.31E-02		KLF2	1
Tissue Morphology	quantity of v1 neuron	1.31E-02		IRX3	1
Tissue Morphology	quantity of v2 neuron	1.31E-02		IRX3	1
Tissue Morphology	regeneration of peripheral nerve	1.31E-02		ATF3	1
Tissue Morphology	width of zone of hypertrophy	1.31E-02		FOS	1
Tissue Morphology	abnormal morphology of red blood cells	1.32E-02		PRKG1,STEAP3,TFRC	3
Tissue Morphology	permeability of blood vessel	1.35E-02		ANGPT1,PIK3R1	2
Tumor Morphology	proliferation of tumor cells	6.53E-03	0.206	ATF3,ATP2A2,DUSP1,FGF1,FOS,FOSL1,HBEGF,ID1,SLPI	9
Tumor Morphology	induction of osteosarcoma	6.57E-03		FOS	1
Tumor Morphology	morphology of mesothelioma cells	6.57E-03		FOSL1	1
Tumor Morphology	transdifferentiation of sebaceous gland tumor	6.57E-03		FOS	1
Tumor Morphology	transdifferentiation of squamous cell tumor	6.57E-03		FOS	1
Visual System Development and Function	organization of photoreceptor outer segments	6.57E-03		CDHR1	1
Vitamin and Mineral Metabolism	loading of Ca2+	2.70E-03		ATP2A2,PLN	2
Vitamin and Mineral Metabolism	hydrolysis of palmitoylethanolamide	6.57E-03		NAAA	1
Vitamin and Mineral Metabolism	liberation of Ca2+	6.57E-03		ATP2A2	1
Vitamin and Mineral Metabolism	quantity of D-pantothenic acid	6.57E-03		PANK1	1
Vitamin and Mineral Metabolism	synthesis of sterol	1.32E-02		FGF1,IDI1,SCD	3
Vitamin and Mineral Metabolism	quantity of Ca2+	1.34E-02	-1.875	ATP2A2,BDKRB2,FGF1,FOS,ITPR2,PIK3R1,PLN,PRKG1	8
Vitamin and Mineral Metabolism	metabolism of retinol	1.35E-02		RETSAT,SDR16C5	2
