# Supplementary material for: Differences in Muscle Transcriptome among Pigs Phenotypically Extreme for Fatty Acid Composition
Source: PLoS One. 2014 Jun 13;9(6):e99720. doi: 10.1371/journal.pone.0099720 (PMC4057286; doi:10.1371/journal.pone.0099720)
Supplement: Table S8 — Top networks identified with IPA from the differential expressed genes between High and Low animals. (XLS) [file pone.0099720.s009.xls]

## Sheet: Sheet0
Table S8. Top networks identified with IPA from the differential expressed genes between High and Low animals.
ID	Network type	Molecules in Network	Score	Focus Molecules	Top Functions
1	Direct	Akt, Alpha tubulin, ANGPT1, Ap1, ASNS, ATF3, ATP2A2, CD2AP, Creb, CXCL2, DBT, DUSP1, ESF1, FOS, FOSL1, HSPB1, ID1, KCNC1, KLF2, NFkB (complex), OCA2, PIK3R1, PIK3R3, PLN, PPP1R1B, PRKG1, RNA polymerase II, RND3, SCD, SLPI, SORBS2, SOX9, TF, TFRC, TRIP10	55	29	Cell Death and Survival, Cellular Development, Connective Tissue Development and Function
2	Direct	ABAT, ACADVL, ACE, ALB, BDKRB2, CTSF, D-glucose, DENR, EEF2K, EIF4A3, FABP3, fatty acid, glutathione peroxidase, GPX2, HBEGF, IDH1, Insulin, KRAS, LGALS3, METAP2, miR-30c-5p (and other miRNAs w/seed GUAAACA), MRAS, NCEH1, PADI2, palmitic acid, PLEK, PLEKHB1, RASSF9, SLC4A7, sphingosine-1-phosphate, TBX3, TGFBR1, TP53, UIMC1, Zn2+	28	16	Free Radical Scavenging, Lipid Metabolism, Small Molecule Biochemistry
3	Direct	ANO1, ARID5B, BNIP3L, CHAC1, CLCA1, CLCA2, CLCA4, Clca1/Clca2, CRIM1, EIF4G1, ERGIC1, ERGIC3, GABARAPL2, GLCE, GMEB1, GOT2, GSPT1, GYS2, HPRT1, KHSRP, LRRN1, MLX, NIPSNAP1, PKMYT1, POLR3GL, PON2, PPP1R3C, RETSAT, SETD7, SSBP3, STEAP3, TP53INP2, TPT1, UBC, ZDHHC6	27	15	Molecular Transport, Cellular Growth and Proliferation, Renal and Urological System Development and Function
4	Direct	ACAD9, AP1G2, AP1M2, AP1S2, AP2M1, AP3M1, AQP2, AQP4, ARHGEF40, ASB9, CARHSP1, CEP57L1, EGFL7, EIF2B3, ENAH, FAT1, FGFR1OP2, FH, GOT1, HIF1AN, IDH1, IDI1, INVS, ITPR2, KIAA0408, LOXL4, MST4, MYH7B, MYL6B, NUP155, RAPH1, RRP12, STC2, UBC, XPO6	27	15	Cellular Function and Maintenance, Protein Trafficking, Molecular Transport
5	Direct	ABCC4, ABHD5, ACOX2, Acox, AHR, AQP3, AQP7, ASNS, CDHR1, CHI3L1, CHRNA9, COL11A1, COL16A1, COL6A3, ENHO, fatty acid, G6PD, GSTCD, HNF4A, LPCAT3, MAFF, MAL2, MOGS, NRF1, PKM, PLIN1, PLIN5, PNMT, PPARA, PPP1R3C, PROM1, SLC1A4, SP1, SUB1, TEF	27	15	Energy Production, Lipid Metabolism, Small Molecule Biochemistry
6	Direct	Actin, ACTN3, ALDOA, Alpha Actinin, BANF1, CMIP, CNTFR, DUSP15, FAM101A/ZNF664-FAM101A, FAM65B, FHL3, FLNA, FYN, HIST1H1D, HOXA9, Integrin, Integrinα, Integrinβ, IRX3, ITGA7, ITGB6, MMP25, MYOZ2, NUMA1, PANK1, PARVG, PSIP1, PTPN3, RPL27A, STAC, SUB1, TMPO, TRA2B, YWHAE, YWHAZ	24	14	Cell Cycle, Nervous System Development and Function, Organ Morphology
7	Direct	ARHGEF11, ASAP2, AXL, BIVM, BRPF3, CAST, CD164, CTLA4, DTX1, DUSP15, ELAVL1, EXTL1, FGF1, FGF5, GRB2, GRB10, HCST, HNRNPC, HNRNPD, HOXD1, KHSRP, NANOS1, ND4, NDUFC2, NLK, PARP1, PHACTR2, PUM2, RBPJ, SDR16C5, SERBP1, SH3D19, SMARCC2, SNX3, SPEN	10	7	Cellular Development, Hematological System Development and Function, Hematopoiesis
8	Direct	CCDC112, TEX9	2	1	Gastrointestinal Disease, Inflammatory Disease
9	Direct	ceramidase, NAAA	2	1	Lipid Metabolism, Small Molecule Biochemistry, Vitamin and Mineral Metabolism
10	Indirect	ACADVL, ALB, ATF3, ATP2A2, C/ebp, Calcineurin protein(s), CD2AP, CHRNA9, Creb, DUSP1, ERK1/2, FOSL1, Glycogen synthase, GOT1, GOT, Growth hormone, GYS2, ID1, ITGB6, ITPR2, KCNC1, LRRN1, MAP2K1/2, Nicotinic acetylcholine receptor, NMDA Receptor, PDGF BB, Pkg, PLN, PNMT, PP1 protein complex group, PPP1R1B, PPP1R3C, SCD, SERCA, TF	36	21	Metabolic Disease, Lipid Metabolism, Molecular Transport
11	Indirect	ACTN3, Alp, Alpha Actinin, ANGPT1, AP1S2, DBT, FGF1, Hdac, HDL, Histone h4, Iga, IRX3, KLF2, LDL, Mek, N-cor, NFkB (complex), Notch, p70 S6k, Pdgf (complex), Pdgf Ab, PIK3R1, PIK3R3, PLIN1, PRKG1, RETSAT, RND3, Rock, SLPI, SORBS2, Sos, SOX9, TBX3, TFRC, Tgf beta	34	18	Cancer, Reproductive System Disease, Auditory and Vestibular System Development and Function
12	Indirect	ANO1, CHAC1, CLCA1, CLCA2, CLCA4, Clca1/Clca2, CRIM1, DICER1, EGFL7, ENAH, ERGIC1, ERGIC3, FAT1, GMEB1, GNE, GSTCD, KIAA0408, LOXL4, MYH3, MYH7B, MYL6B, NANOS1, NPHS2, PELI2, PFDN1, POLR3GL, PUM2, RAPH1, SLC4A7, STEAP3, TES, UBC, UFC1, XPO6, ZDHHC6	27	15	Molecular Transport, Cell Morphology, Organismal Injury and Abnormalities
13	Indirect	ADAMTS5, AHR, ATP5J, BLVRB, C9orf156, COL11A1, COL16A1, CTSF, DDB2, ENHO, FAM101B, FH, GPX2, HOXD1, HPRT1, IDI1, KRT16, L-carnitine, MAN1A2, MYH7B, MYL6B, NEUROD6, OSMR, PCSK6, PLEKHB1, PON2, RPL27A, SLC1A4, SNRPD3, SNX8, STAC, SYNPO, TNF, tretinoin, UBC	25	14	Cell Cycle, Cellular Growth and Proliferation, Tissue Morphology
14	Indirect	ACOX2, ALDOA, ARID5B, ATP5J, BANF1, beta-estradiol, CCND1, CD2BP2, CDK5RAP3, CHAF1B, D-glucose, dehydroepiandrosterone sulfate, DPY30, FAM101A/ZNF664-FAM101A, FAM65B, fatty acid, FLNA, KRAS, KRT16, L-phenylalanine, L-proline, LMNB2, MAPK1, MGAT4A, NCEH1, PANK1, Proinsulin, PTPN3, RASSF9, RHOA, SUB1, TMPO, TP53INP2, TRA2B, TTC9	20	12	Cellular Assembly and Organization, Gastrointestinal Disease, Hepatic System Disease
15	Indirect	ADCY, Ap1, ASNS, BDKRB2, CNTFR, ESF1, Focal adhesion kinase, FOS, FSH, G protein alpha, G protein beta gamma, GNRH, Gpcr, Gsk3, HBEGF, HIF1AN, IDH1, IL1, Jnk, Lh, MMP25, Mmp, OCA2, Pka, Pkc(s), PLC, PLIN5, Rac, Ras, Ras homolog, Sapk, STC2, TCR, Vegf, voltage-gated calcium channel	20	12	Amino Acid Metabolism, Small Molecule Biochemistry, Cardiac Enlargement
16	Indirect	ABAT, ADAM10, anandamide, ARID5B, BIVM, BRPF3, CD164, CDHR1, Ck2, CXCL2, DDB2, DUSP15, ELAVL1, EXTL1, FURIN, GLCE, GRB2, HCST, Histone h3, HPRT1, MAL2, Mapk, NAAA, NDUFC2, PCSK7, PHACTR2, RNA polymerase II, SDR16C5, SH3D19, SMOC2, SNRPD3, SUB1, TGFB1, TUFM, WDR44	18	11	Cellular Movement, Renal and Urological System Development and Function, Cell-To-Cell Signaling and Interaction
17	Indirect	26s Proteasome, Actin, Akt, Alpha tubulin, AQP4, AQP7, calpain, CD3, Cyclin A, Cyclin E, ERK, estrogen receptor, FABP3, Fcer1, FHL3, Hsp27, HSPB1, Ige, IgG, IL12 (complex), Immunoglobulin, Insulin, Integrin, MAFF, MST4, P38 MAPK, p85 (pik3r), PADI2, PI3K (complex), PLEK, Rb, Rsk, TRIP10, tyrosine kinase, Ubiquitin	16	10	Molecular Transport, Auditory Disease, Cell Morphology
18	Indirect	CCDC112, TEX9	2	1	Gastrointestinal Disease, Inflammatory Disease
